# Supplementary material for: Comprehensive metabolomic and lipidomic alterations in response to heat stress during seed germination and seedling growth of Arabidopsis
Source: Front Plant Sci. 2023 Mar 29;14:1132881. doi: 10.3389/fpls.2023.1132881 (PMC10090499; doi:10.3389/fpls.2023.1132881)
Supplement: Supplementary file 4 [file DataSheet_1.csv]

Sample	col.34.01	col.34.02	col.34.03	col.34.04	col.34.05	col.34.06	col.40.01	col.40.02	col.40.03	col.40.04	col.40.05	col.40.06	col.22.01	col.22.02	col.22.03	col.22.04	col.22.05	col.22.06	col.28.01	col.28.02	col.28.03	col.28.04	col.28.05	col.28.06
(2R,3S)-2,3-Dimethylmalate	27.33073973	42.10735441	45.23289759	45.53544345	35.3100047	35.71416318	6.546221374	22.7635197	22.14925993	27.23829516	45.14885708	24.50086636	11.54563886	13.38307013	9.127564016	9.396493666	8.964831017	8.104561737	14.29758374	14.24486742	12.19198682	12.84673884	15.16549307	14.04393419
(2S)-Ethylmalonyl-CoA	1.18E-05	13.5175994	1.18E-05	1.18E-05	13.10997439	16.80923028	1.18E-05	1.18E-05	1.18E-05	1.18E-05	1.18E-05	11.05889015	1.18E-05	1.18E-05	1.18E-05	1.18E-05	1.18E-05	1.18E-05	1.18E-05	1.18E-05	1.18E-05	1.18E-05	1.18E-05	1.18E-05
(3R)-3-Isopropenyl-6-oxoheptanoyl-CoA	23.15280475	20.72125926	20.43793886	21.54703457	20.97780242	24.35864401	15.82275322	17.98911773	20.98989537	22.14131638	37.55636464	24.94947069	1.541245692	1.950678218	1.750367242	1.5748468	8.64E-06	1.641444369	8.64E-06	8.64E-06	8.64E-06	8.64E-06	8.64E-06	8.64E-06
(R)-3-Hydroxybutanoate	3.002063499	8.397032417	8.6291276	9.205898408	5.103238734	3.154332623	0.3031881	1.957798333	2.072703805	2.371368292	1.109773929	1.869324792	55.14809982	57.0570725	48.47485342	47.27154798	45.44007633	44.04913683	53.93663638	52.67622493	47.78550217	51.40357647	53.69189629	51.53818352
(S)-4-Hydroxymandelonitrile	56.13638806	56.64325262	54.34006732	47.66619888	41.95055017	54.89516137	51.66651599	53.36637776	39.97769132	39.59549542	47.00372598	52.64293552	30.73947038	29.80855037	28.92403985	40.194269	32.361073	37.30504998	30.8495792	30.14797673	31.88787807	33.82797727	39.69377437	31.37373358
1,2,3-Trihydroxybenzene	17.46756113	16.6618782	17.14018308	18.88582943	20.62703677	16.46545136	28.65390269	20.29189042	20.31741481	18.64834163	11.27512205	20.0521831	36.44771983	34.35361006	28.28879293	34.07284176	29.95897587	25.22475632	35.07495153	37.65069545	33.46025639	31.12089052	28.3731344	47.745037
1,7-Dimethylxanthine	23.02240395	26.1249992	26.06361149	26.47219198	25.19915177	27.69088898	12.92261613	17.11106939	19.83024303	23.9593213	38.26265772	24.21795476	21.73024298	22.41154592	22.61080439	14.84274319	17.74507361	21.85603746	17.92521131	18.44147189	12.92160977	16.87256304	18.09830453	15.86821985
1F-beta-D-Fructosylsucrose	348.8690132	210.048107	154.0896028	188.1402658	240.7458016	302.6488115	205.3860115	182.8503236	197.2640802	229.7250888	254.1309583	209.3935435	95.97103887	95.13613639	86.01499371	71.60791641	81.48247509	85.1186424	105.9684952	96.14737028	88.94316371	100.0787591	111.4481272	93.01882368
1-Methyladenosine	46.77315264	16.41722987	4.048448057	9.645673964	21.36096735	28.98841871	42.81529018	21.73849285	24.67252256	20.99267481	10.96260191	16.79475537	8.052577902	10.66304364	11.60172797	9.96790429	9.886243882	10.52044569	11.23651308	10.7317779	8.105513543	8.948072494	10.82102985	9.325597995
1-O-Sinapoyl-beta-D-glucose	12.56439071	6.591249448	3.466253748	7.088679369	9.518519783	15.05777334	8.636893206	8.497862149	8.238325966	9.011740327	17.64638272	10.12520076	5.099479103	6.391619549	6.063520106	4.20850299	3.858241685	5.130124803	5.080606892	7.489497422	4.503532779	6.984968779	7.510447307	6.386944781
1-O-Vanilloyl-beta-D-glucose	12.18444183	14.90526123	15.84871709	16.35174451	13.15137231	13.56385479	9.338089151	10.95705494	9.705187381	17.74457153	48.27274644	19.85169748	12.41918796	13.62868943	13.02952789	11.73507068	11.628876	12.7612466	13.88132098	11.73730635	10.19670106	12.29846138	13.93162372	12.56003564
2-(alpha-Hydroxyethyl)thiamine diphosphate	51.66923023	41.17325072	31.1577267	36.06280419	37.43121056	54.85515264	34.28852373	27.45892212	29.16348519	33.32112745	72.25207247	36.58000991	10.06416406	12.51886459	12.97554049	11.5671412	10.13496234	11.25368319	7.944539348	8.450936175	5.167895823	8.132073712	9.254037228	7.884549969
2-(alpha-Hydroxypropyl)thiamine diphosphate	103.790122	80.81705777	68.47486482	74.98140675	79.95919727	111.0071483	77.33722365	65.14460638	70.47653931	90.48888497	219.9334351	96.98442868	19.8669493	23.42179122	23.27221554	20.81983434	18.06632211	20.18831704	14.69778989	14.56361171	11.54526254	14.9947416	19.18088086	15.096805
2,3-Dimethylmaleate	10.06565358	16.11393656	18.19823268	18.66509793	14.36799641	13.56937536	2.367327113	8.849280341	8.242840825	10.60997381	18.19396198	9.615288769	4.360385535	4.862969373	3.297951645	3.618836575	3.124405894	2.978813821	5.350217511	5.277615597	4.934018304	5.162500798	6.084195684	5.662172794
2-alpha-D-Glucosyl-D-glucose	4.034637549	4.493245427	4.913126417	5.959308267	6.653427503	10.9763858	2.933978642	6.589500345	7.49337478	7.098323469	10.11327651	13.14787094	1.048331285	0.800405087	0.739016485	0.778188083	1.025428685	1.061246424	0.672235766	0.124485634	1.85E-05	0.307350661	1.85E-05	1.85E-05
2-Dehydro-3-deoxy-D-fuconate	27.33073973	42.10735441	45.23289759	45.53544345	35.3100047	35.71416318	6.546221374	22.7635197	22.14925993	27.23829516	45.14885708	24.50086636	11.54563886	13.38307013	9.127564016	9.396493666	8.964831017	8.104561737	14.29758374	14.24486742	12.19198682	12.84673884	15.16549307	14.04393419
2-Dehydro-3-deoxy-L-fuconate	27.33073973	42.10735441	45.23289759	45.53544345	35.3100047	35.71416318	6.546221374	22.7635197	22.14925993	27.23829516	45.14885708	24.50086636	11.54563886	13.38307013	9.127564016	9.396493666	8.964831017	8.104561737	14.29758374	14.24486742	12.19198682	12.84673884	15.16549307	14.04393419
2-Dehydro-3-deoxy-L-rhamnonate	27.33073973	42.10735441	45.23289759	45.53544345	35.3100047	35.71416318	6.546221374	22.7635197	22.14925993	27.23829516	45.14885708	24.50086636	11.54563886	13.38307013	9.127564016	9.396493666	8.964831017	8.104561737	14.29758374	14.24486742	12.19198682	12.84673884	15.16549307	14.04393419
2'-Deoxyguanosine 5'-monophosphate (dGMP)	1.20E-05	12.02447401	19.17240914	12.84083207	12.43385357	13.75203173	1.20E-05	1.20E-05	1.20E-05	1.20E-05	16.31515593	1.20E-05	13.52513221	18.49651269	17.63453462	18.89868908	17.91185625	13.03411685	9.958367803	18.90469172	6.502532052	14.07377285	19.94194666	14.38230817
2-Hydroxy-3-methylbenzalpyruvate	8.253481865	7.029173225	8.041270794	8.477340884	7.84562165	8.844069279	3.168788126	6.086235353	7.624310619	7.973931088	15.46975027	9.841242913	19.11901629	21.72342489	20.18007165	21.18834723	16.21358101	19.95985261	20.21101151	21.09188766	17.9529474	20.03265229	23.18851848	20.83162879
2-Hydroxy-8-methylchromene-2-carboxylate	8.253481865	7.029173225	8.041270794	8.477340884	7.84562165	8.844069279	3.168788126	6.086235353	7.624310619	7.973931088	15.46975027	9.841242913	19.11901629	21.72342489	20.18007165	21.18834723	16.21358101	19.95985261	20.21101151	21.09188766	17.9529474	20.03265229	23.18851848	20.83162879
2-Hydroxyphenylacetate	38.67360541	39.01560943	39.55028441	43.81201996	37.07793476	48.08941983	15.06175249	24.97255898	32.97336441	40.03065646	75.16778369	43.9383787	84.68646039	83.80925924	80.92702691	78.33197353	65.20006356	71.65897912	68.719311	64.95465609	55.87457997	68.6305466	75.99799192	71.58587902
2-Methyl-1-hydroxybutyl-ThPP	913.2791008	725.0882558	636.5278581	708.4831812	714.0182061	907.7440759	683.5755694	606.0852214	655.9004451	738.9258179	1309.033378	774.9034794	151.7427063	197.5145944	173.7887103	157.352454	143.0720899	180.959335	116.7585818	123.1764431	92.94690485	114.4726165	168.2011027	135.7132744
2-Methylpropanoyl-CoA	121.2237149	111.8852738	111.8019791	106.1693684	109.1035436	133.8467978	81.06778963	88.97450405	99.60637107	116.5042032	205.895181	113.134695	10.30968924	12.71313554	12.43260513	11.36360351	8.545569396	11.93535121	6.056628108	6.192571419	4.016535486	5.318919552	9.430379615	6.382263414
3-alpha(S)-Strictosidine	53.72700652	27.66087205	39.98484369	23.39659809	24.82384295	24.13123794	37.04628425	68.9371557	60.78756812	25.08704579	14.15539776	25.10515311	14.67404315	11.37075055	11.74583076	13.05731811	12.81480936	15.60463008	10.84887171	9.34790418	7.816542223	8.610030872	9.155190556	7.988561767
3-Hydorxy-3-methylglutaric acid	2.51E-06	2.51E-06	2.51E-06	2.51E-06	2.51E-06	2.51E-06	8.518496815	3.507852343	4.055256851	8.794330512	30.76799503	11.86736865	25.47449564	28.5086663	29.15060654	24.38545406	23.29942157	24.40601621	112.4649207	103.3774542	90.51106607	109.3705682	119.6215513	115.566796
3-Hydroxyphenylacetate	38.67360541	39.01560943	39.55028441	43.81201996	37.07793476	48.08941983	15.06175249	24.97255898	32.97336441	40.03065646	75.16778369	43.9383787	84.68646039	83.80925924	80.92702691	78.33197353	65.20006356	71.65897912	68.719311	64.95465609	55.87457997	68.6305466	75.99799192	71.58587902
3-Indoleacetonitrile	36.98606466	28.13141496	21.53864015	26.62897988	29.82072007	45.96180615	11.72123603	18.83126709	22.76450757	24.57565194	51.10970185	23.02238822	4.479424217	5.441730146	5.214421436	3.986461067	3.886373476	4.349287925	13.19676182	13.68337139	10.75175429	13.88593851	16.89977842	12.93290133
3-Methoxy-4-hydroxyphenylglycolaldehyde	9.213365602	8.145629494	6.045014312	9.584535571	8.122263789	10.42436029	4.318633454	7.159864875	7.251795517	8.278162836	7.023501088	6.138860176	13.2429921	17.42564481	14.66772554	11.87590684	11.37775767	14.00371817	17.56737122	18.12833966	11.10483857	15.125272	16.41823819	16.86888986
4-Guanidinobutyric acid	30.22232135	29.21286618	28.30222686	28.80141736	30.57413991	36.63001912	24.68522544	34.39729167	28.10715071	31.43963059	33.91087909	34.53699686	24.9126723	28.26389312	25.35478812	24.18177564	23.92792109	25.32071368	22.5700548	22.097272	19.72058006	20.72407221	23.19276513	20.4148467
4-Hydroxycinnamic acid	18.98939096	19.49551066	19.64074501	20.49894797	18.03216458	22.88101133	6.594409569	12.60898201	15.80193714	19.43609661	36.07533177	19.79808222	37.67400985	40.71072803	37.52547472	35.83767556	33.02210968	36.12154269	32.83506545	31.53785866	26.09927244	30.94151763	38.66094326	33.42150414
4-Hydroxyphenyl acetate	38.67360541	39.01560943	39.55028441	43.81201996	37.07793476	48.08941983	15.06175249	24.97255898	32.97336441	40.03065646	75.16778369	43.9383787	84.68646039	83.80925924	80.92702691	78.33197353	65.20006356	71.65897912	68.719311	64.95465609	55.87457997	68.6305466	75.99799192	71.58587902
4-Methoxybenzoate	38.67360541	39.01560943	39.55028441	43.81201996	37.07793476	48.08941983	15.06175249	24.97255898	32.97336441	40.03065646	75.16778369	43.9383787	84.68646039	83.80925924	80.92702691	78.33197353	65.20006356	71.65897912	68.719311	64.95465609	55.87457997	68.6305466	75.99799192	71.58587902
4-Methylsalicylate	38.67360541	39.01560943	39.55028441	43.81201996	37.07793476	48.08941983	15.06175249	24.97255898	32.97336441	40.03065646	75.16778369	43.9383787	84.68646039	83.80925924	80.92702691	78.33197353	65.20006356	71.65897912	68.719311	64.95465609	55.87457997	68.6305466	75.99799192	71.58587902
4-Methylumbelliferyl acetate	8.023478285	3.520251271	2.27817811	3.318269174	4.54923816	6.02074066	24.18660161	4.413311668	3.211839927	9.221590301	8.708520469	5.521565283	52.79038711	55.41154187	44.32672794	46.90403544	41.65090647	56.35966758	37.48086165	35.34316559	39.54396043	41.69873984	40.53023896	42.84446293
4-O-Dimethylallyl-L-tyrosine	6.167291104	17.00824328	20.29300024	23.32691665	16.42002219	12.495371	2.966064046	9.332773385	8.200729997	6.919561904	5.079771914	8.437523473	1.25E-05	1.25E-05	0.365725517	0.484435806	0.233218998	0.531054522	0.749072583	0.536786228	1.25E-05	0.435346311	0.222733864	1.25E-05
5-Aminopentanoic acid	6.59E-06	6.59E-06	6.59E-06	6.59E-06	6.59E-06	6.59E-06	6.59E-06	6.59E-06	6.59E-06	6.59E-06	6.59E-06	6.59E-06	6.59E-06	19.04357681	18.75373027	6.59E-06	6.59E-06	6.59E-06	42.13117168	44.77799764	37.11287398	6.59E-06	48.27525971	47.49728523
5'-Deoxyadenosine	84.06198492	36.42258999	7.804621105	18.13750697	38.25038091	56.82190495	77.39031748	35.8450962	35.88660196	32.5159239	6.523066553	20.96399834	7.344983187	8.89196967	9.951135307	7.57095902	7.350107356	7.382389617	6.619913338	6.679353694	6.30528939	3.514257269	8.933475435	6.435955688
6F-alpha-D-Galactosylsucrose	348.8690132	210.048107	154.0896028	188.1402658	240.7458016	302.6488115	205.3860115	182.8503236	197.2640802	229.7250888	254.1309583	209.3935435	95.97103887	95.13613639	86.01499371	71.60791641	81.48247509	85.1186424	105.9684952	96.14737028	88.94316371	100.0787591	111.4481272	93.01882368
6-Tuliposide B	13.3685828	13.86751986	15.97323273	17.41002021	14.26689006	17.12959459	1.58E-05	11.56755709	13.18803911	16.40647457	30.98388087	17.73140689	8.84270224	9.891935202	7.928955817	7.791578768	7.197170966	9.551800973	9.061371212	7.783544101	9.130374821	8.887759391	9.73155695	7.316273086
7-(3-Methylbut-2-enyl)-L-tryptophan	10.29559865	10.4958372	9.402868457	11.20965054	8.883546076	14.23455044	3.568881296	7.090669452	7.618984027	9.308311365	28.54697144	8.790286827	9.27E-06	0.776758699	1.049027501	0.776712347	1.495392597	9.27E-06	9.27E-06	9.27E-06	0.060915162	0.435110947	0.940008737	0.870101381
7-Methylguanosine	19.6414289	11.61120291	5.991673965	7.251562697	11.5315285	17.46200617	19.32710245	8.661859215	11.31138078	11.96864492	9.329057822	7.848226609	4.957496256	5.740729403	3.939809758	3.030408917	4.61356511	4.100946765	2.497524265	2.628261812	2.109682788	2.183992579	2.418445931	0.679517342
7-O-Acetylsalutaridinol	33.08461567	20.08898959	12.68819122	15.92698175	16.31184578	22.75261376	8.098421466	13.11275861	13.14379113	18.12968181	29.50827049	15.18250564	12.19684307	12.65229086	11.88073736	10.65419243	10.52565089	12.47491874	12.41376644	11.32169574	8.75679756	11.3968431	12.70112144	11.82658258
Acetylpyruvate	6.268317931	8.995030949	9.299016259	1.17E-05	9.763914256	6.425826921	4.359900503	5.289227022	4.834188008	0.456869968	7.378861947	6.261862644	0.25120454	1.17E-05	1.17E-05	23.81648613	25.39392341	27.76594778	26.08992066	21.84586321	20.64283254	23.89160219	22.28717007	25.45026045
Adenine	17.53709137	11.31546905	5.520056009	8.155320932	9.828127797	11.29583759	24.3734883	10.5503588	10.03477472	10.705344	7.128802327	7.955390031	67.00526573	67.05176129	53.3510701	55.63968481	58.85304451	58.81688129	41.29218874	20.40431747	36.59045456	31.97912841	20.17597261	19.80762447
Adenosine	149.3783187	99.82705027	60.33717062	81.83107039	98.69743248	114.0797105	118.4462675	81.39869945	75.31044911	85.67956133	85.94443722	67.83160033	115.653385	125.4187359	108.3186598	107.0332327	107.1072421	109.1989826	120.6120175	101.8253052	111.1232281	107.0799755	101.8876289	119.6226281
Adenosine 3',5'-cyclic phosphate (cAMP)	4.00E-05	4.00E-05	4.00E-05	4.00E-05	4.00E-05	4.00E-05	4.00E-05	4.00E-05	4.00E-05	4.00E-05	4.00E-05	4.00E-05	4.00E-05	4.00E-05	4.00E-05	4.00E-05	4.00E-05	4.00E-05	6.075177424	4.00E-05	7.431172385	4.00E-05	4.00E-05	4.00E-05
Adenosine monophosphate (AMP)	1.20E-05	12.02447401	19.17240914	12.84083207	12.43385357	13.75203173	1.20E-05	1.20E-05	1.20E-05	1.20E-05	16.31515593	1.20E-05	13.52513221	18.49651269	17.63453462	18.89868908	17.91185625	13.03411685	9.958367803	18.90469172	6.502532052	14.07377285	19.94194666	14.38230817
Adenylsuccinic acid	56.57539789	46.60751107	38.62357284	41.53146624	50.47158479	66.75679256	26.17899479	38.39290062	41.96057518	41.3250753	60.86648734	41.77092996	4.19E-06	4.19E-06	4.19E-06	4.19E-06	4.19E-06	4.19E-06	4.19E-06	4.19E-06	4.19E-06	4.19E-06	0.325653918	4.19E-06
Alpha-ketoisovaleric acid	30.01613568	1.24E-05	1.24E-05	1.24E-05	5.492692035	10.91087153	21.70550349	1.24E-05	1.24E-05	1.24E-05	1.24E-05	4.731049668	1.24E-05	1.24E-05	1.24E-05	1.24E-05	1.24E-05	1.24E-05	1.24E-05	1.24E-05	1.24E-05	1.24E-05	1.24E-05	1.24E-05
Alpha-N-Phenylacetyl-L-glutamine	5.873149691	6.200549939	6.245371154	6.188951997	6.822852034	7.242552574	3.550661731	3.936655751	4.546393409	6.184965204	20.33747519	8.384104214	0.076080086	1.21E-05	0.13431867	0.099437858	0.120658469	0.114652909	0.110027021	0.102663536	1.21E-05	1.21E-05	1.21E-05	1.21E-05
Anisole	7.60E-06	7.60E-06	7.60E-06	7.60E-06	7.60E-06	7.60E-06	7.60E-06	7.60E-06	7.60E-06	7.60E-06	7.60E-06	7.60E-06	34.54780432	34.15638161	35.12467779	7.60E-06	25.72901269	28.72814669	25.68341005	28.69698488	22.59915111	26.6615868	30.24139448	28.69166457
Azelaic acid	61.94387498	63.06072828	60.28295457	56.2303726	59.77717958	60.91317893	65.27847983	62.18639169	62.00609966	61.48277412	59.88407839	61.52106623	60.47601064	59.59210103	59.50434827	56.89250706	59.27140458	57.91363007	56.46012528	54.41309273	53.65522799	55.00821599	53.00107106	56.93877669
Benzene-1,2,4-triol	17.46756113	16.6618782	17.14018308	18.88582943	20.62703677	16.46545136	28.65390269	20.29189042	20.31741481	18.64834163	11.27512205	20.0521831	36.44771983	34.35361006	28.28879293	34.07284176	29.95897587	25.22475632	35.07495153	37.65069545	33.46025639	31.12089052	28.3731344	47.745037
Benzoylacetyl-CoA	19.11969566	13.0117416	10.80147028	12.23424216	13.50743993	21.47799743	12.056334	8.721574422	9.433207091	12.08145843	31.38924784	11.89675988	6.79E-06	6.79E-06	0.926752162	6.79E-06	0.582560972	0.788228246	6.79E-06	6.79E-06	6.79E-06	6.79E-06	6.79E-06	6.79E-06
Benzyl alcohol	7.60E-06	7.60E-06	7.60E-06	7.60E-06	7.60E-06	7.60E-06	7.60E-06	7.60E-06	7.60E-06	7.60E-06	7.60E-06	7.60E-06	34.54780432	34.15638161	35.12467779	7.60E-06	25.72901269	28.72814669	25.68341005	28.69698488	22.59915111	26.6615868	30.24139448	28.69166457
Benzylsuccinate	21.13417817	14.47345973	12.7124033	15.00669246	16.3022491	20.03656682	13.21749215	10.90312702	12.55892534	13.24057013	23.03107573	15.93975592	7.864338405	10.23949431	9.215057054	8.579568227	8.720475257	9.702133816	6.734643032	7.390583079	5.964251204	6.070447447	8.128890884	5.825220433
beta-1,2-Mannobiose	4.034637549	4.493245427	4.913126417	5.959308267	6.653427503	10.9763858	2.933978642	6.589500345	7.49337478	7.098323469	10.11327651	13.14787094	1.048331285	0.800405087	0.739016485	0.778188083	1.025428685	1.061246424	0.672235766	0.124485634	1.85E-05	0.307350661	1.85E-05	1.85E-05
Betaine	15.79628311	18.63127153	16.00410954	17.87985368	17.81382088	12.68242403	13.72597806	16.98428387	16.03123016	18.09534464	15.83873276	15.32255675	16.75729613	18.24244448	17.23249644	2.95E-05	16.54180518	15.80070495	15.37945108	17.71506648	14.1204061	13.61955913	18.47739153	16.05687682
Brevianamide F	13.24456842	10.0172549	8.01359536	9.835230429	9.626672795	13.1901117	8.85547301	7.779083887	7.774565139	9.537688205	14.88753912	9.010616717	1.16E-05	1.16E-05	1.16E-05	1.16E-05	1.16E-05	1.16E-05	1.16E-05	1.16E-05	1.16E-05	1.16E-05	1.16E-05	1.16E-05
Butanoyl-CoA	121.2237149	111.8852738	111.8019791	106.1693684	109.1035436	133.8467978	81.06778963	88.97450405	99.60637107	116.5042032	205.895181	113.134695	10.30968924	12.71313554	12.43260513	11.36360351	8.545569396	11.93535121	6.056628108	6.192571419	4.016535486	5.318919552	9.430379615	6.382263414
Cellotriose	348.8690132	210.048107	154.0896028	188.1402658	240.7458016	302.6488115	205.3860115	182.8503236	197.2640802	229.7250888	254.1309583	209.3935435	95.97103887	95.13613639	86.01499371	71.60791641	81.48247509	85.1186424	105.9684952	96.14737028	88.94316371	100.0787591	111.4481272	93.01882368
Citrate	45.74108033	44.24100273	37.73587825	44.03989793	41.3249832	50.467043	39.15797644	33.83895983	38.31046337	47.0872512	109.6985613	51.97327687	178.566693	174.8831919	166.2315816	161.4194311	154.8383793	164.4893574	99.01743418	92.25579849	70.12606272	98.82658984	105.3953291	91.45137931
Coniferyl aldehyde	2.00E-05	2.00E-05	2.00E-05	2.00E-05	2.00E-05	2.00E-05	2.00E-05	2.00E-05	2.00E-05	2.00E-05	2.00E-05	2.00E-05	14.85433054	15.27571297	12.91773043	12.79639308	10.03042118	12.09375586	7.303828949	9.198050941	6.096652228	8.685715465	9.131285413	6.607188633
Coumaryl acetate	19.7924265	10.10891874	8.80236951	10.37176899	11.93952974	15.44884265	22.23247643	12.93259237	12.95405957	14.90216659	26.82252334	13.58873475	4.99710427	6.107826797	4.899600595	4.154475879	4.391762131	4.588899812	3.378051663	2.294859585	2.000545974	2.915605666	3.25301754	2.416124659
D-Allothreonine	26.09975578	20.28026694	18.41636021	20.7851541	21.38367948	26.27564379	15.96784729	18.09748411	16.78907979	17.94690373	12.260533	13.97107552	19.3261694	21.48237922	21.89868969	19.41094995	17.19653258	18.5795944	35.10294411	36.07981851	32.92395742	35.26238216	40.19736943	39.87975871
Deoxyadenosine	84.06198492	36.42258999	7.804621105	18.13750697	38.25038091	56.82190495	77.39031748	35.8450962	35.88660196	32.5159239	6.523066553	20.96399834	7.344983187	8.89196967	9.951135307	7.57095902	7.350107356	7.382389617	6.619913338	6.679353694	6.30528939	3.514257269	8.933475435	6.435955688
Deoxyguanosine	26.0646583	4.451692716	0.073778483	1.37692642	3.526784849	5.0773057	26.13094167	7.140247944	6.311196019	1.70E-05	1.70E-05	2.523016774	0.146285685	1.70E-05	0.448228504	1.70E-05	1.70E-05	0.153525868	0.109851929	0.215165998	1.70E-05	1.70E-05	0.191694889	1.70E-05
D-Gal alpha 1->6D-Gal alpha 1->6D-Glucose	348.8690132	210.048107	154.0896028	188.1402658	240.7458016	302.6488115	205.3860115	182.8503236	197.2640802	229.7250888	254.1309583	209.3935435	95.97103887	95.13613639	86.01499371	71.60791641	81.48247509	85.1186424	105.9684952	96.14737028	88.94316371	100.0787591	111.4481272	93.01882368
D-gluconate	82.81541311	85.46537939	80.40346776	82.42400093	76.68505201	80.35586358	58.72240636	65.81014051	68.05811589	73.1676317	107.3950404	81.70993816	64.66235073	62.74231528	65.29178383	59.82259196	58.82819344	64.7681378	53.24263578	59.53696685	59.04505694	51.9155369	68.42837066	60.40971024
D-Lysopine	73.12083139	19.10399001	2.776527446	7.820613815	26.65939226	37.32414996	56.49506836	24.33253603	20.74029536	17.05422984	0.959140144	6.25E-06	1.490251333	1.759841395	1.883565095	1.810506813	1.073106059	1.880937999	2.682890248	1.330498892	2.217268803	1.552926331	2.343807248	1.726127
D-Lyxose	6.28E-06	6.28E-06	6.28E-06	6.28E-06	6.28E-06	6.28E-06	6.28E-06	6.28E-06	6.28E-06	6.28E-06	6.28E-06	6.28E-06	46.07321781	6.28E-06	44.73149278	40.56379471	37.6863376	43.16248442	33.29575119	6.28E-06	28.11595169	33.20031731	6.28E-06	6.28E-06
D-Mannose	80.18595298	67.89279123	60.19732538	65.90772601	73.69220823	83.36383766	52.87572832	64.26537384	67.60793882	87.96598439	151.4346616	97.19698275	68.22660264	71.72049547	68.27556165	70.43865963	66.36170953	67.9328486	87.92592702	83.05228034	80.96039546	88.14401714	91.22398381	91.34860674
D-Ribose	6.28E-06	6.28E-06	6.28E-06	6.28E-06	6.28E-06	6.28E-06	6.28E-06	6.28E-06	6.28E-06	6.28E-06	6.28E-06	6.28E-06	46.07321781	6.28E-06	44.73149278	40.56379471	37.6863376	43.16248442	33.29575119	6.28E-06	28.11595169	33.20031731	6.28E-06	6.28E-06
D-Threonine	26.09975578	20.28026694	18.41636021	20.7851541	21.38367948	26.27564379	15.96784729	18.09748411	16.78907979	17.94690373	12.260533	13.97107552	19.3261694	21.48237922	21.89868969	19.41094995	17.19653258	18.5795944	35.10294411	36.07981851	32.92395742	35.26238216	40.19736943	39.87975871
D-Xylose	6.28E-06	6.28E-06	6.28E-06	6.28E-06	6.28E-06	6.28E-06	6.28E-06	6.28E-06	6.28E-06	6.28E-06	6.28E-06	6.28E-06	46.07321781	6.28E-06	44.73149278	40.56379471	37.6863376	43.16248442	33.29575119	6.28E-06	28.11595169	33.20031731	6.28E-06	6.28E-06
Ecgonine methyl ester	172.0880808	149.4921528	121.744142	130.9804213	160.0943727	164.8342889	126.128096	113.9640712	137.0930907	142.635199	238.7330393	148.6082087	52.49163352	62.14518896	50.55683483	56.260744	46.24100746	53.07922643	40.0227416	45.31107781	29.02538671	42.48722549	49.95221023	39.83028363
Epimelibiose	4.034637549	4.493245427	4.913126417	5.959308267	6.653427503	10.9763858	2.933978642	6.589500345	7.49337478	7.098323469	10.11327651	13.14787094	1.048331285	0.800405087	0.739016485	0.778188083	1.025428685	1.061246424	0.672235766	0.124485634	1.85E-05	0.307350661	1.85E-05	1.85E-05
gamma-Glutamyltyramine	25.13638368	4.542299594	0.222432512	1.952231929	6.773969762	11.57150975	15.67331054	4.93485156	4.259719306	5.212943207	0.564058818	2.193720758	0.567425298	0.911071491	0.664216697	0.396040863	0.349848678	0.761987436	1.079558712	0.313694723	0.322529183	0.728241025	0.469144486	0.430011707
Glucobrassicin	15.22087737	13.82555772	12.08105837	12.90270342	12.74723605	9.891300465	12.17775907	10.86172779	11.84521437	7.290953239	12.75858517	13.74891231	2.690362833	3.442358501	3.126137871	2.664866185	2.56054758	3.100641222	1.740457204	1.76968507	1.496171326	2.038488152	2.248369101	2.067094148
Glutaryl-CoA	14.55410205	12.86553129	12.88124454	12.42556009	13.81437026	14.30631608	11.24948325	10.66942233	10.53404657	10.92881194	19.38290678	12.28655821	1.271927713	1.781158108	1.94348814	1.21E-05	1.21E-05	1.21E-05	1.21E-05	0.577740196	1.21E-05	1.21E-05	1.21E-05	1.21E-05
Glutathione	5.338565544	22.7661643	31.14668206	35.31815598	16.20718207	8.351673752	0.557658922	5.487512129	7.21621358	8.149644496	4.483789091	6.082450114	0.325476768	0.426115697	0.344552596	0.257075261	0.293724119	0.299238415	1.21E-05	1.21E-05	1.21E-05	1.21E-05	0.122138623	1.21E-05
Glycerophosphocholine	64.91023568	85.76568735	87.50770354	94.98014766	80.06916728	78.93325405	31.14648646	74.99358484	65.04162863	74.92576912	122.9732034	81.52296667	3.043018297	3.377434543	2.717502864	2.309125104	2.595858425	3.30665189	7.773376358	9.27083212	6.412187799	7.68479208	9.668401751	8.98876113
Glycyl-L-leucine	24.53743542	8.601651674	0.868661481	3.723911876	9.867133792	15.26361735	11.9306989	4.994487706	5.903817394	3.959241427	0.964402915	2.354518008	1.363648159	2.058878892	1.086000038	1.167866197	0.849509119	1.316826747	1.095637343	0.610186096	1.186570312	0.882129259	0.739342289	0.6997132
Guanosine	1.50E-05	1.50E-05	6.592131933	1.50E-05	1.50E-05	1.50E-05	1.50E-05	13.09380271	1.50E-05	1.50E-05	1.50E-05	11.06816181	1.50E-05	1.50E-05	1.50E-05	23.15895401	1.50E-05	22.62876778	13.51061296	12.13662186	9.929759108	9.565967481	12.88966603	13.60991055
Hexanoyl-CoA	68.79727711	62.84117658	67.21062783	68.17248257	59.22394506	64.49770419	49.64650253	54.35712448	61.22164338	67.23940126	73.00230874	59.038973	28.1967307	29.19969035	30.46736558	27.50493517	23.18234352	26.78066677	18.89140263	16.89082697	14.23133971	16.50937347	21.21300759	16.85958725
Hydroxyphenyllactic acid	13.88733281	2.07E-05	2.07E-05	2.07E-05	2.07E-05	18.02402041	2.07E-05	2.07E-05	2.07E-05	2.07E-05	2.07E-05	2.07E-05	2.07E-05	2.07E-05	2.07E-05	2.07E-05	2.07E-05	2.07E-05	2.07E-05	2.07E-05	2.07E-05	2.07E-05	2.07E-05	2.07E-05
Indole-3-acetaldehyde	32.9774155	53.54029509	52.24346171	56.23414642	44.75188343	37.51354945	16.7575363	22.90330208	22.76053909	33.91247134	50.22029031	28.49415674	121.4431591	120.9784141	110.4534702	111.0768407	112.8384191	127.0534941	132.5580787	116.2196478	104.9294052	123.4190211	114.8532418	121.9218186
Indole-3-acetyl-beta-1-D-glucoside	20.4166475	14.30821016	9.552730784	12.57170905	14.16557768	23.61106828	16.03286321	13.90021139	16.26982452	17.66425071	24.61663488	13.46775699	4.975428085	4.850263904	6.380639052	4.183734262	4.845858854	7.355977893	4.368898262	4.501201662	3.890418688	4.267278315	5.934817607	3.56657156
Indolepyruvate	7.39746528	3.39E-05	8.920990868	5.71542258	5.408549707	5.121322117	3.39E-05	3.39E-05	3.675700239	2.216326663	3.39E-05	12.22918883	2.706510351	2.950179606	3.39E-05	1.631845615	3.39E-05	3.39E-05	3.39E-05	3.368285427	3.39E-05	2.167789265	2.556562646	1.720351003
Isocitrate	45.74108033	44.24100273	37.73587825	44.03989793	41.3249832	50.467043	39.15797644	33.83895983	38.31046337	47.0872512	109.6985613	51.97327687	178.566693	174.8831919	166.2315816	161.4194311	154.8383793	164.4893574	99.01743418	92.25579849	70.12606272	98.82658984	105.3953291	91.45137931
Isomaltose	4.034637549	4.493245427	4.913126417	5.959308267	6.653427503	10.9763858	2.933978642	6.589500345	7.49337478	7.098323469	10.11327651	13.14787094	1.048331285	0.800405087	0.739016485	0.778188083	1.025428685	1.061246424	0.672235766	0.124485634	1.85E-05	0.307350661	1.85E-05	1.85E-05
Kynurenic acid	13.01859891	10.67406752	9.541331977	10.86455202	12.9497101	16.37303725	6.817218588	7.144864269	7.196492352	10.00120719	24.17581281	12.02456569	1.882652702	1.992843982	1.866778993	2.349308922	1.582593369	2.243124597	1.447112034	1.879262201	1.365231436	1.760286441	1.92195169	1.589374371
Kyotorphin	1.91E-05	2.472612709	3.090765886	3.031203258	3.2866353	1.671533536	3.001040132	4.696284176	6.671968929	6.280230103	0.8983648	3.945069614	18.29164505	19.72821166	14.60448926	15.39541224	19.34258182	17.66280115	9.042447003	9.697445011	7.162024274	10.64605623	9.6905724	8.35213141
L-Allothreonine	26.09975578	20.28026694	18.41636021	20.7851541	21.38367948	26.27564379	15.96784729	18.09748411	16.78907979	17.94690373	12.260533	13.97107552	19.3261694	21.48237922	21.89868969	19.41094995	17.19653258	18.5795944	35.10294411	36.07981851	32.92395742	35.26238216	40.19736943	39.87975871
L-Arabinose	6.28E-06	6.28E-06	6.28E-06	6.28E-06	6.28E-06	6.28E-06	6.28E-06	6.28E-06	6.28E-06	6.28E-06	6.28E-06	6.28E-06	46.07321781	6.28E-06	44.73149278	40.56379471	37.6863376	43.16248442	33.29575119	6.28E-06	28.11595169	33.20031731	6.28E-06	6.28E-06
L-Arginine	139.4466784	98.41701924	78.85143328	87.97813141	102.9650129	129.7616017	103.1241508	94.67309076	89.43270765	100.404847	126.4811274	97.40635398	49.03960009	57.00207886	54.38328325	50.61422773	46.27562605	52.40941491	77.52807601	95.80101552	88.6984398	85.5575602	100.5193146	93.88577694
L-Arogenate	2.29E-05	2.29E-05	5.271621359	2.29E-05	2.29E-05	5.742342741	2.29E-05	2.29E-05	2.29E-05	2.29E-05	2.29E-05	2.29E-05	2.29E-05	2.29E-05	2.29E-05	2.29E-05	2.29E-05	2.29E-05	2.29E-05	2.29E-05	2.29E-05	2.29E-05	2.29E-05	2.29E-05
L-Asparagine	7.441452841	1.971355664	0.992829408	1.759245228	1.415100813	7.250744157	3.531501026	1.37070807	2.239131846	2.109343992	1.58648435	1.42868351	3.623041195	6.868902992	3.28315594	3.552478982	3.416652019	2.76167364	8.298158628	7.022529432	4.83785551	7.699121462	8.319136583	6.874412354
L-Fucono-1,5-lactone	27.33073973	42.10735441	45.23289759	45.53544345	35.3100047	35.71416318	6.546221374	22.7635197	22.14925993	27.23829516	45.14885708	24.50086636	11.54563886	13.38307013	9.127564016	9.396493666	8.964831017	8.104561737	14.29758374	14.24486742	12.19198682	12.84673884	15.16549307	14.04393419
L-Glutamate	9.531949663	10.548192	9.101275074	9.490297719	10.49840492	12.18726106	6.807652229	9.248195797	8.108136545	12.25217952	21.4377347	11.32054269	0.342636047	0.371743596	0.804679755	3.120316303	0.521544161	0.3573932	5.052901404	1.49787548	0.697295838	1.892722889	2.530680977	2.117903708
L-Glutamine	5.937145597	1.992004388	0.314461349	1.349885569	2.189558084	3.722636864	5.630252611	2.399282152	3.299030286	2.909245699	3.631428379	2.374830516	46.11157205	45.64859889	47.62801707	39.59390802	37.79468898	44.8085937	81.28644286	94.14711639	81.40565152	87.33281686	100.3820064	98.27506269
L-Histidine	4.164926632	2.304797842	0.903669861	1.999446804	3.251950101	2.738416827	5.886532192	3.795736459	4.604109108	3.289894647	2.56E-05	2.490418456	7.509943423	6.704903741	7.145368127	7.285352734	4.560011393	6.041899723	6.599017949	12.42222377	12.21557983	11.2082547	12.68168242	13.59850468
L-Isoleucine	69.86622356	50.4883675	42.0486036	49.80053663	56.34283605	69.70414847	43.59819959	45.04106321	46.70925074	49.10479965	52.85229201	45.12012423	50.4567431	55.10553108	55.74592535	49.78077137	47.15199245	53.59941865	94.05889574	95.47804105	79.29820327	93.85729014	107.02095	102.3563498
L-Lysine	43.61253944	25.58495249	14.77142606	18.66066469	27.72158987	37.36555172	33.87198668	27.00704992	26.01437471	24.92743609	13.6123352	21.9529017	10.12447251	10.42448619	9.982611893	7.86971493	6.626950738	9.884158995	18.17305518	22.33228284	24.50965133	19.26930377	23.19345477	23.45180635
L-Metanephrine	25.15084398	6.654306761	0.538363331	4.156310978	13.38110523	16.50076684	9.504687777	9.948452132	8.72094992	10.73560771	1.80E-05	4.444119234	1.80E-05	0.20427191	0.252695649	1.80E-05	1.80E-05	1.80E-05	1.80E-05	0.149563158	1.80E-05	1.80E-05	0.187183295	0.206070711
L-Methionine	20.30230658	12.86145087	3.346548468	13.2681267	20.73259584	15.22541808	14.54325218	7.225448706	18.78579932	16.77340992	1.31E-05	23.27235195	12.48730912	13.48983061	12.14465194	10.3342886	12.24225414	11.32054306	10.24272094	12.77736081	14.44355101	12.99368611	13.19335082	13.50819662
L-Norleucine	69.86622356	50.4883675	42.0486036	49.80053663	56.34283605	69.70414847	43.59819959	45.04106321	46.70925074	49.10479965	52.85229201	45.12012423	50.4567431	55.10553108	55.74592535	49.78077137	47.15199245	53.59941865	94.05889574	95.47804105	79.29820327	93.85729014	107.02095	102.3563498
L-Phenylalanine	172.3718293	102.56913	80.73384463	99.97662117	114.7665238	150.5155398	126.0847451	106.3828785	103.4783084	109.4284762	160.885575	112.6301045	59.74772595	69.18757859	68.0233501	60.90895385	56.54909819	71.20397432	105.4346924	104.3844863	88.67640342	99.07344392	123.3182021	109.8185527
L-Rhamnono-1,4-lactone	6.713262974	13.99518263	15.41212066	16.40799973	10.24457879	7.56705897	0.915787036	4.694580418	4.813307369	5.149700396	3.797640475	4.603751057	68.64104591	70.68795045	60.83945256	61.38442873	59.25967045	60.50208636	70.86312136	69.19250989	63.1134305	67.46350812	68.46911891	68.18689911
L-Threonine	26.09975578	20.28026694	18.41636021	20.7851541	21.38367948	26.27564379	15.96784729	18.09748411	16.78907979	17.94690373	12.260533	13.97107552	19.3261694	21.48237922	21.89868969	19.41094995	17.19653258	18.5795944	35.10294411	36.07981851	32.92395742	35.26238216	40.19736943	39.87975871
L-Tryptophan	128.5516628	95.04980375	77.66378807	90.65108637	93.64963063	131.9807017	79.18330624	79.66281758	80.80938248	105.5457742	254.6524899	117.62946	68.29307088	77.51247561	75.17672258	69.51848875	59.37842224	72.01407889	74.70999821	85.26137889	69.71455561	76.77935604	98.15703724	88.63287641
L-Tyrosine	82.8631876	41.36770584	29.33463489	35.75009282	46.42441275	63.4452721	59.35543653	43.08312273	43.39803504	41.18258167	33.07384126	35.37330477	34.06536228	37.83978249	42.60471761	39.05465984	28.99658206	40.05422974	67.0773278	78.43630531	60.14523257	69.38634935	90.82151463	84.12585516
L-Valine	6.59E-06	6.59E-06	6.59E-06	6.59E-06	6.59E-06	6.59E-06	6.59E-06	6.59E-06	6.59E-06	6.59E-06	6.59E-06	6.59E-06	6.59E-06	19.04357681	18.75373027	6.59E-06	6.59E-06	6.59E-06	42.13117168	44.77799764	37.11287398	6.59E-06	48.27525971	47.49728523
Maltotriose	117.3895664	135.7367711	142.5182655	137.6750246	133.1157419	132.1633654	75.86308308	100.1638368	96.80738794	116.6445752	171.1884648	131.4518749	1.492774261	1.34945517	1.699122485	1.341877636	1.814939115	1.764209517	5.357715582	4.413155988	4.77448473	4.305794292	5.783971829	5.072481238
Mannobiose	4.034637549	4.493245427	4.913126417	5.959308267	6.653427503	10.9763858	2.933978642	6.589500345	7.49337478	7.098323469	10.11327651	13.14787094	1.048331285	0.800405087	0.739016485	0.778188083	1.025428685	1.061246424	0.672235766	0.124485634	1.85E-05	0.307350661	1.85E-05	1.85E-05
Melibiose	4.034637549	4.493245427	4.913126417	5.959308267	6.653427503	10.9763858	2.933978642	6.589500345	7.49337478	7.098323469	10.11327651	13.14787094	1.048331285	0.800405087	0.739016485	0.778188083	1.025428685	1.061246424	0.672235766	0.124485634	1.85E-05	0.307350661	1.85E-05	1.85E-05
Methyl (indol-3-yl)acetate	18.39774925	12.30257062	13.3869503	13.36178095	11.85896075	15.66897176	19.73382247	13.0461153	12.52909481	20.1302398	48.80337793	20.37459228	2.211652134	3.005535517	1.939193874	2.060216519	2.093356169	2.608488953	3.426388095	2.413321585	1.575916194	2.077520451	3.040248251	2.01575066
Methyl cinnamate	28.75567768	14.69993054	8.200203696	9.926280566	21.5424968	31.74820238	14.50165591	25.82840792	20.13700575	33.17126207	46.04991045	29.90516857	8.37E-06	8.37E-06	8.37E-06	8.37E-06	8.37E-06	8.37E-06	8.37E-06	8.37E-06	8.37E-06	8.37E-06	8.37E-06	8.37E-06
Mevalonic acid	1.57E-05	1.57E-05	1.57E-05	1.57E-05	1.57E-05	1.57E-05	1.57E-05	1.57E-05	1.57E-05	1.57E-05	1.57E-05	1.57E-05	9.930658718	12.15397336	10.32433958	10.80587178	9.250950241	12.0676936	13.81843405	16.64617847	10.77695471	14.57310691	13.52564864	16.34129189
Miraxanthin-V	121.8997977	97.13747182	80.66846208	92.20853115	101.0152786	121.761638	93.01321805	70.00962786	75.75072354	91.2134079	145.4915001	88.8012142	20.94613086	24.78286309	25.48486374	20.17318334	18.41575461	25.3597732	14.68077513	16.70276102	11.94633327	16.11427538	19.04363444	15.84206343
N(alpha)-Benzyloxycarbonyl-L-leucine	13.10091111	15.82362822	15.00612028	16.22314481	15.19202251	16.53721566	8.18166101	10.03594914	10.52171975	11.95547625	23.51374526	11.20609398	0.480031886	0.105976972	0.905667162	1.15E-05	1.15E-05	1.15E-05	0.34815677	0.286855222	0.158617324	1.15E-05	0.317488676	1.15E-05
N5-Ethyl-L-glutamine	19.63668533	8.032284864	3.369468176	4.353174845	8.444213369	13.42458949	10.9904665	7.113309817	5.93658522	9.198737996	15.08621278	8.671790493	9.4420433	9.45220777	8.655527342	8.373169076	6.763866052	8.307260515	26.01034274	23.8800839	21.48982863	25.7984938	27.22365943	24.09300279
N5-Phenyl-L-glutamine	1.71E-05	1.71E-05	1.71E-05	1.71E-05	1.71E-05	1.71E-05	1.71E-05	1.71E-05	1.71E-05	1.71E-05	1.71E-05	1.71E-05	1.71E-05	1.71E-05	1.71E-05	1.71E-05	1.71E-05	1.71E-05	15.26800785	15.88675234	11.84319378	16.330203	16.82564324	16.64094339
N6,N6,N6-Trimethyl-L-lysine	67.69403578	67.33438935	67.88138298	68.15074161	70.45383309	73.97204797	60.82388606	70.69234338	67.41790557	79.31783855	104.2147014	85.06616227	68.9023876	66.82426324	65.23670263	63.48286198	62.33921642	66.74526141	64.70626177	72.97286291	72.86376514	64.38874964	64.84470307	69.06264846
N6-Acetyl-L-lysine	51.29297655	23.57943532	12.78944406	15.40359635	29.69619898	39.16357865	46.98924045	33.39531264	29.1805904	31.43196923	17.97744048	24.13031354	5.884067998	6.159759035	5.63524907	4.574472593	5.40952336	5.875670465	11.81449038	12.40231775	12.20665521	12.69287243	13.10351183	14.05579217
N-Acetylglucosamine 1-phosphate	7.00707417	4.087261116	3.011069638	3.621037392	3.946499327	4.076723864	7.808501817	1.99E-05	1.99E-05	3.788440538	8.118853728	4.712338894	18.08908286	16.47966663	17.35266807	14.43205975	10.51896153	12.73755025	14.51894238	7.28044629	5.794097223	8.134560199	8.030579386	9.865254237
N-Acetyl-L-phenylalanine	27.65160567	22.36324514	18.76610626	18.49411462	23.90431159	33.12107443	12.14874056	23.50587347	22.75048748	21.4135794	15.88022882	18.96763033	6.59E-06	6.59E-06	6.59E-06	6.59E-06	6.59E-06	6.59E-06	6.59E-06	6.59E-06	6.59E-06	6.59E-06	6.59E-06	6.59E-06
N-alpha-Acetyl-L-lysine	51.29297655	23.57943532	12.78944406	15.40359635	29.69619898	39.16357865	46.98924045	33.39531264	29.1805904	31.43196923	17.97744048	24.13031354	5.884067998	6.159759035	5.63524907	4.574472593	5.40952336	5.875670465	11.81449038	12.40231775	12.20665521	12.69287243	13.10351183	14.05579217
N-Benzoylanthranilate	1.948357547	5.045120389	5.000180641	7.207668072	4.808738548	3.5049295	1.027679946	2.630984292	1.529125944	2.048807466	2.214905272	2.446774594	42.81701001	39.12354374	49.73785493	35.16365337	32.73369255	44.68074236	32.01787097	29.7276128	24.13085236	27.64629047	32.64467847	33.47918549
N-Benzyloxycarbonylglycine	6.256439603	7.070689172	4.994064028	5.389927915	7.382240692	8.727196187	3.467490455	5.702056917	4.772888436	5.693683428	12.9933442	6.150471662	4.572502194	5.197626421	2.25957143	2.880797654	2.358753958	3.611860946	4.152095324	2.130475337	3.531879694	3.492033439	4.609172299	2.640825023
N-Hydroxy-L-tryptophan	7.39746528	3.39E-05	8.920990868	5.71542258	5.408549707	5.121322117	3.39E-05	3.39E-05	3.675700239	2.216326663	3.39E-05	12.22918883	2.706510351	2.950179606	3.39E-05	1.631845615	3.39E-05	3.39E-05	3.39E-05	3.368285427	3.39E-05	2.167789265	2.556562646	1.720351003
Nicotinamide ribotide	64.81445928	74.14068252	79.76098855	80.08265949	70.3565814	79.13551729	29.5267111	58.6736718	65.72362643	77.08709892	145.9492508	93.12150142	1.953123361	2.23E-06	1.95198411	1.813285858	2.132499583	2.164644338	7.934549693	8.837685516	6.800212887	8.326362761	8.804848274	10.17329004
N-Isopropylammelide	30.97755766	32.89692583	27.91570844	28.67137805	28.64689631	27.73454359	24.55681415	24.67269437	24.97790002	28.61751823	30.70662644	28.88192099	28.70402037	29.42541554	24.64005205	17.49628125	24.04759402	25.19170719	22.0400916	22.55910442	19.03047009	21.65328016	24.08513269	21.12937099
N-Methylanthraniloyl-CoA	85.06675649	69.75640994	56.06081718	63.20914381	66.69863391	89.33619415	60.51391221	54.93740649	59.20684414	74.71038872	176.7738004	81.03822006	7.522081311	10.13192415	8.221887461	7.067469681	5.92521622	7.715517844	5.089455909	5.095657327	3.68125703	5.047715597	7.036701108	5.355162812
N-Methyltryptamine	172.6119836	72.92979621	33.94866762	54.72493029	80.63490025	110.5440996	216.6930707	141.1088039	128.2959532	116.5202281	25.73992808	86.86154851	80.60764163	95.85689403	106.1775278	1.30E-06	73.56453272	88.04015944	135.0470054	128.0025985	108.0298161	133.671094	146.7422526	114.0370974
N-Methyltyramine	21.96792947	44.16134487	49.03704816	51.34594544	39.56565677	31.93647066	15.25910911	19.78135462	20.75821467	33.49374818	56.45008219	29.09456199	118.7043391	119.4412212	102.5273205	111.2151606	108.508347	117.2526814	143.1712815	128.6940043	116.2578905	136.9642778	131.7324148	131.3541487
Norbelladine	21.3229393	12.25805701	7.373936698	10.22776808	16.77960512	18.72880946	19.3795061	14.00988818	13.63317667	13.31951492	10.54460396	11.87167883	5.499324408	6.279438981	7.213354578	5.430214942	5.412035835	6.632200241	5.376543291	5.805050833	4.523568007	4.337304291	4.816165077	5.343647762
Octanoyl-CoA	23.15280475	20.72125926	20.43793886	21.54703457	20.97780242	24.35864401	15.82275322	17.98911773	20.98989537	22.14131638	37.55636464	24.94947069	1.541245692	1.950678218	1.750367242	1.5748468	8.64E-06	1.641444369	8.64E-06	8.64E-06	8.64E-06	8.64E-06	8.64E-06	8.64E-06
O-Methylsterigmatocystin	62.83091328	52.24752093	44.58164509	45.05492419	43.94645473	62.05872108	49.83753397	39.74921646	38.84313609	51.86142483	69.91453128	51.53137493	14.87061592	17.56737265	3.11E-06	17.03835872	14.0028338	15.89408196	11.05573734	10.77581767	7.557831201	9.876276021	12.69820261	11.45117448
Ophthalmate	24.27863436	19.4972	17.2214184	21.6164858	24.5136647	26.87027381	15.59741606	17.29765995	21.66062564	21.82686661	24.45462049	17.74020488	5.789771846	8.49720674	8.43071035	6.873777644	8.132049842	7.470525416	4.340953097	6.053464425	2.706517702	4.386583378	5.315583799	4.980694224
Palatinose	4.034637549	4.493245427	4.913126417	5.959308267	6.653427503	10.9763858	2.933978642	6.589500345	7.49337478	7.098323469	10.11327651	13.14787094	1.048331285	0.800405087	0.739016485	0.778188083	1.025428685	1.061246424	0.672235766	0.124485634	1.85E-05	0.307350661	1.85E-05	1.85E-05
Palmitic acid	14.45522084	8.961936083	15.07772214	11.06455573	13.02508773	1.16E-05	12.46159677	18.5697462	21.86854029	29.97957031	23.49306043	17.64640783	12.57730333	7.802093502	6.092876162	7.68499846	1.16E-05	9.521955845	1.16E-05	13.28427043	1.16E-05	1.16E-05	1.16E-05	1.16E-05
Pantothenate	2.33E-05	2.33E-05	2.33E-05	2.33E-05	2.33E-05	2.33E-05	2.33E-05	2.33E-05	2.33E-05	2.33E-05	2.33E-05	2.33E-05	2.33E-05	9.507059026	9.41461732	9.007128689	2.33E-05	2.33E-05	12.33200306	2.33E-05	9.26675716	10.87296092	11.93964973	10.94770597
p-Coumaroyl-CoA	19.11969566	13.0117416	10.80147028	12.23424216	13.50743993	21.47799743	12.056334	8.721574422	9.433207091	12.08145843	31.38924784	11.89675988	6.79E-06	6.79E-06	0.926752162	6.79E-06	0.582560972	0.788228246	6.79E-06	6.79E-06	6.79E-06	6.79E-06	6.79E-06	6.79E-06
Phosphorylcholine	47.09319091	41.12735548	35.33599892	37.32036061	46.00806651	55.26215769	37.44316689	39.65032468	36.99556147	47.020044	78.17324739	52.80737411	71.30817468	79.11274904	67.3689785	65.10947705	62.26681351	74.62327333	55.66815662	64.61959405	53.91128854	50.28682542	67.61727537	57.50085589
Phylloquinone	8.54082632	2.555402402	1.87E-05	1.87E-05	3.823777317	7.44013803	29.40764545	8.564142035	8.362134677	9.679379331	1.87E-05	4.788674881	1.87E-05	1.87E-05	1.87E-05	1.87E-05	1.87E-05	1.87E-05	1.87E-05	1.87E-05	1.87E-05	1.87E-05	1.87E-05	1.87E-05
Portulacaxanthin II	7.056860867	6.298141767	6.085783401	7.426319161	6.787358109	8.052267133	3.657052463	5.000039962	4.553068979	6.652889624	10.63130857	5.648996567	2.612234215	2.759527185	3.111446111	2.350652463	2.145083529	2.575080931	2.357441895	2.174881595	1.515816279	1.864415927	1.916505963	1.96572935
Propynoic acid	7.724834373	3.813892824	2.756488979	3.180329449	4.675734333	6.93654237	4.092831613	3.510844447	3.881033452	4.469734681	3.689682663	3.382056516	4.935446487	6.169613294	5.012963394	4.421820687	4.97023754	5.415501974	11.65256108	11.9467591	9.598057879	11.92417544	12.3032148	11.44778217
Quercetin	116.6376143	63.67491093	39.58545123	52.90489331	75.5115245	94.75071862	126.2196348	63.65467741	61.92326556	64.30504079	73.0054576	58.06733332	62.9840805	61.39141283	2.89E-06	62.14005335	45.42426916	65.07680534	27.58754755	31.77241913	21.81636741	25.00806185	35.40578256	28.5073059
Quercetin 3-(2G-xylosylrutinoside)	23.97103481	16.92726132	13.78881041	16.47858417	16.53581339	19.41673278	24.90272666	14.30959639	15.13713104	18.12106303	31.75764369	14.7170685	4.96062956	5.392710238	1.14E-05	5.11720873	4.104365837	4.75574892	4.227179762	3.905551496	1.14E-05	3.778960442	4.327330913	4.369680542
Quercetin 3-O-beta-D-glucosyl-(1->2)-beta-D-glucoside	29.27744832	24.54763928	21.53955503	23.57358189	23.21600183	29.68495028	21.8065791	18.91227033	22.34643212	23.12196291	37.70263836	24.16567875	10.43495254	12.01840531	11.65269842	10.34602192	9.976483817	11.5815307	8.379215461	8.38873545	6.540696659	8.367837914	10.87101447	9.757988466
Quercitrin	209.0817371	157.872131	134.4395401	168.6371358	171.4514059	191.7242624	198.5829927	135.976435	135.5416555	163.8730988	239.9881533	152.7137592	74.45514073	86.7182809	87.94678567	76.71161244	67.5980956	75.51681151	61.54994251	64.13165623	55.27091815	57.79702054	65.3803833	65.57249515
Quinate	4.219772841	19.75501021	19.61777313	19.45201926	13.18955269	1.78E-05	1.78E-05	1.78E-05	1.78E-05	1.78E-05	1.78E-05	1.78E-05	1.78E-05	1.78E-05	1.78E-05	1.78E-05	1.78E-05	1.78E-05	1.78E-05	1.78E-05	1.78E-05	1.78E-05	1.78E-05	1.78E-05
Raffinose	117.3895664	135.7367711	142.5182655	137.6750246	133.1157419	132.1633654	75.86308308	100.1638368	96.80738794	116.6445752	171.1884648	131.4518749	1.492774261	1.34945517	1.699122485	1.341877636	1.814939115	1.764209517	5.357715582	4.413155988	4.77448473	4.305794292	5.783971829	5.072481238
Reduced nicotinamide adenine dinucleotide (NADH)	20.19516361	17.05154169	13.15801942	14.31887507	14.89371589	21.67385781	21.16730262	16.27929333	15.89565226	15.42386066	19.45395418	15.39282174	6.218337449	7.206120074	5.70507785	7.419916162	5.419768088	6.715580965	5.174684767	5.036251179	4.181687604	4.583827865	6.113177585	5.187721114
Rutin	299.5583843	378.3091007	396.715277	383.6629343	339.1046095	357.9474461	171.4081106	251.3359109	281.8546613	328.8336024	602.5625871	357.5487563	224.7091318	237.4672035	240.3909283	229.4079752	197.4843181	222.1840968	191.3046272	188.0391683	173.9711161	190.279425	225.0603585	209.0558132
S-Adenosyl-L-homocysteine	8.616528048	2.89E-05	2.89E-05	2.89E-05	6.18336788	6.074816833	4.12696068	3.440721748	4.740736014	4.315192814	2.89E-05	2.89E-05	7.166967393	7.921050729	6.75730267	5.824802985	2.89E-05	7.172741384	4.405267087	2.89E-05	2.89E-05	3.127482689	3.087930845	4.186432796
Sebacic acid	1.44E-05	1.44E-05	1.44E-05	1.44E-05	1.44E-05	1.44E-05	1.44E-05	1.44E-05	1.44E-05	1.44E-05	1.44E-05	1.44E-05	17.98795423	15.92381012	16.8858255	16.7211562	14.77401396	14.59489999	13.89231098	13.60471749	12.90443963	10.89662975	13.48034884	12.29328541
Sinapate	134.4737662	141.2513878	138.3135195	153.8897645	130.8812072	175.3732071	57.15734321	93.35859193	117.4607973	139.6408787	262.385644	155.6126347	276.3483835	299.2400852	277.2173094	275.3895688	238.7598497	261.8013663	249.2918303	241.6362939	208.4972598	243.074516	258.0859592	239.7785904
Sinapoyl aldehyde	16.73388182	11.56259534	7.09919581	9.884935682	12.64121709	14.00160906	15.7411315	12.68746688	12.60763444	10.99463611	8.769196268	10.38027979	2.322210904	1.5501045	1.840123102	2.148700537	1.60946331	2.565685128	1.244708579	1.927762039	2.422222397	1.391470659	1.592671984	1.607253925
Sinapoyl malate	4.55E-06	4.55E-06	4.55E-06	4.55E-06	4.55E-06	4.55E-06	4.55E-06	4.55E-06	4.55E-06	4.55E-06	4.55E-06	4.55E-06	4.55E-06	4.55E-06	4.55E-06	4.55E-06	4.55E-06	4.55E-06	4.55E-06	4.55E-06	4.55E-06	4.55E-06	4.55E-06	4.55E-06
S-Methyl-5'-thioadenosine	1.55E-05	1.55E-05	1.55E-05	1.55E-05	1.55E-05	1.55E-05	1.55E-05	1.55E-05	1.55E-05	1.55E-05	1.55E-05	1.55E-05	18.01559123	15.86329296	14.55419833	11.95263693	17.60067163	13.35481652	13.03204948	10.25581781	7.969098022	10.83623904	16.60766182	1.55E-05
Spermidine	1.057000742	0.50003375	0.326095974	0.348973872	0.640984616	1.256117656	0.127038832	0.096906055	7.47E-06	0.409299199	3.482566028	0.536211015	29.5768936	34.09643661	30.72228283	27.89878258	20.85534864	27.24875738	30.74544465	25.92405086	18.34640081	32.04101211	28.80209345	27.48560564
Stachyose	160.2418582	272.0188423	311.2600016	296.0517963	243.9962279	206.7783964	118.3504245	170.2730042	156.4421816	180.9595944	301.5898248	205.7809813	5.913151597	4.622591466	4.336570816	2.698055307	3.681126616	6.79562647	13.09178546	8.794446305	8.391395618	8.793876353	13.32641549	10.12993761
Succinate	8.65E-06	8.65E-06	8.65E-06	8.65E-06	8.65E-06	8.65E-06	8.65E-06	8.65E-06	8.65E-06	8.65E-06	8.65E-06	8.65E-06	31.53679844	30.41632452	31.55496829	29.5571503	30.14550727	27.9685865	20.10623397	13.96828648	8.65E-06	16.42727249	18.05044553	8.65E-06
Sucrose	231.0258513	189.3881141	167.562072	168.4231066	214.1685318	249.9291154	180.0510234	204.5786602	196.0868053	266.9760206	471.2703024	310.0751468	55.97119844	62.30572727	65.55001083	59.21864176	51.3310909	68.16313234	51.92591572	55.5280421	36.07971939	44.88834029	57.78806043	51.70394258
Syringin	5.639653462	2.719596296	2.165260624	3.020444949	3.199349195	4.805868414	3.862569421	3.287935906	2.953886905	3.666356936	9.489635072	3.802934672	8.747111645	11.96439847	10.22240295	7.435147174	8.23998026	10.39454125	19.44816606	21.80208648	17.71104831	22.15769211	24.43765915	18.91161067
Theobromine	23.02240395	26.1249992	26.06361149	26.47219198	25.19915177	27.69088898	12.92261613	17.11106939	19.83024303	23.9593213	38.26265772	24.21795476	21.73024298	22.41154592	22.61080439	14.84274319	17.74507361	21.85603746	17.92521131	18.44147189	12.92160977	16.87256304	18.09830453	15.86821985
Theophylline	23.02240395	26.1249992	26.06361149	26.47219198	25.19915177	27.69088898	12.92261613	17.11106939	19.83024303	23.9593213	38.26265772	24.21795476	21.73024298	22.41154592	22.61080439	14.84274319	17.74507361	21.85603746	17.92521131	18.44147189	12.92160977	16.87256304	18.09830453	15.86821985
Thiamin diphosphate	44.23512859	30.00927857	21.6504948	27.33593708	34.54630641	48.46298754	27.38695505	27.67724729	30.31181512	31.46992298	62.05315368	36.93241674	3.436927406	3.632836401	4.441369147	4.072407207	3.334534346	3.966442889	2.436465067	2.411109137	1.890776888	2.142295467	3.204795655	2.223260981
Thiamine	22.13614617	11.58737918	7.10454367	9.549738918	13.62690441	16.51762309	26.99260741	12.00772496	14.48321418	14.8669379	12.05929204	12.65184224	28.06972662	28.97585315	24.43444928	23.83664812	23.21461178	26.62638688	27.24438402	27.66042132	24.03726157	26.8620067	25.6340908	24.98916568
Thiamine monophosphate	4.25E-05	4.25E-05	4.25E-05	4.25E-05	4.25E-05	4.25E-05	4.25E-05	4.25E-05	4.25E-05	4.25E-05	4.25E-05	4.25E-05	4.25E-05	4.25E-05	4.25E-05	4.25E-05	4.25E-05	4.25E-05	4.25E-05	4.25E-05	4.25E-05	4.25E-05	4.25E-05	4.25E-05
trans-cinnamate	32.91935635	42.94196811	21.49814467	37.49540474	29.57344328	42.66761149	24.9712657	28.01325489	25.59974176	29.57275567	38.36248167	27.54155403	6.88E-06	6.88E-06	6.88E-06	6.88E-06	6.88E-06	6.88E-06	6.88E-06	2.007960405	6.88E-06	6.88E-06	9.972416191	6.88E-06
trans-o-Hydroxybenzylidenepyruvate	20.3061249	20.13728311	13.23796946	17.2025293	15.4574012	24.1366424	17.96167291	15.4535346	17.09684207	17.94233988	28.79848015	20.71340738	4.898474027	5.365302237	5.183185103	4.836994995	4.114841914	5.214246836	2.897892176	2.384149149	2.431579514	2.398842251	3.529824454	2.65506933
Tryptamine	10.08135095	7.885950869	5.932723337	6.755043941	7.886671192	13.40117506	4.367605775	5.395362466	6.208174808	7.072706333	16.14387648	7.431715259	2.611314519	3.282655447	2.50874054	1.44E-05	2.048742347	3.139455258	2.477334463	2.125528766	2.140943676	2.200298281	2.853631137	2.461055165
Tyramine	23.48794141	17.97833831	17.78234846	20.51725256	21.78770455	25.09267051	15.19269572	15.66227547	17.26700458	18.19522048	36.95154897	19.96211378	3.683315916	4.156576695	3.668094369	3.116537136	2.506978845	3.388336264	2.169518143	2.285321285	1.360786406	1.913636973	2.585275299	2.14225864
UDP-D-Galactose	9.90910618	7.268930022	6.236564458	7.410930388	7.777955527	10.32422822	7.149832941	8.216553432	8.359698962	11.33197275	25.98892987	16.38844546	50.5670174	50.28129893	48.21427747	47.98524462	40.32180552	44.74328466	42.96885266	54.91806894	47.39949311	43.08794974	58.38619884	61.10596392
Uridine diphosphate glucose(UDP-D-Glucose)	9.90910618	7.268930022	6.236564458	7.410930388	7.777955527	10.32422822	7.149832941	8.216553432	8.359698962	11.33197275	25.98892987	16.38844546	50.5670174	50.28129893	48.21427747	47.98524462	40.32180552	44.74328466	42.96885266	54.91806894	47.39949311	43.08794974	58.38619884	61.10596392
Urocanic acid	3.60E-06	3.60E-06	3.60E-06	24.32206904	24.63647144	3.60E-06	3.60E-06	22.34165803	3.60E-06	3.60E-06	3.60E-06	3.60E-06	43.95511255	44.3836794	44.86266588	41.52416614	3.60E-06	52.39319765	55.00421417	64.84684609	69.48905339	3.60E-06	83.72179446	72.54304236
Vanillin	5.599347426	1.713630729	2.346738279	3.027287851	4.850352265	6.467513775	3.734049423	3.710781319	6.489592998	5.66E-06	6.599422976	3.361193631	6.478836454	2.217093614	1.773980604	5.66E-06	1.099771731	4.201562805	4.474043055	3.86573217	1.816440647	5.991961292	6.734162847	1.838802936
Versiconal hemiacetal acetate	82.70554846	69.4815045	61.18243161	71.22142596	70.95867539	83.65401393	63.37736015	48.65371538	54.36373388	60.1474507	98.0924782	59.75652912	9.060088267	10.22035633	9.725936664	8.958833169	7.303184148	10.04796633	4.654209799	5.130044674	4.250150691	4.478615516	6.432582563	5.884651495
