# Supplementary material for: Comprehensive metabolomic and lipidomic alterations in response to heat stress during seed germination and seedling growth of Arabidopsis
Source: Front Plant Sci. 2023 Mar 29;14:1132881. doi: 10.3389/fpls.2023.1132881 (PMC10090499; doi:10.3389/fpls.2023.1132881)
Supplement: Supplementary file 5 [file DataSheet_2.csv]

name	col34_1	col34_2	col34_3	col34_4	col34_5	col34_6	col40_1	col40_2	col40_3	col40_4	col40_5	col40_6	col22_1	col22_2	col22_3	col22_4	col22_5	col22_6	col28_1	col28_2	col28_3	col28_4	col28_5	col28_6
Cer 34:1	53083	39083	22333	22708	23292	23833	30875	16875	13083	28542	24042	25833	3292	30445	18625	27667	25750	31958	26667	29333	25667	20833	26920	32458
Cer 38:1	81708	34141	14500	2398	9333	19302	32625	9417	10458	15167	10016	18720	14208	6417	4130	18167	18366	21250	26979	21625	20667	22000	24761	30878
DAG 30:9	20000	35583	20083	20417	18625	26000	8083	19292	10167	17667	2864	20083	38750	36750	52042	33458	47792	50917	76250	79833	44917	71625	74417	63958
DAG 32:0	469846	192166	53246	66765	72628	75319	183171	95967	45116	81906	65544	102555	102359	113123	116305	140447	143863	156850	227693	237255	276120	218650	265086	280286
DAG 32:1	82737	36578	11518	14190	14310	23391	27789	15234	13930	22128	39453	3361	15367	15255	18638	17083	20125	28708	20573	30716	23066	25302	24020	26875
DAG 34:0	190863	121433	30907	31130	37746	35608	81764	48858	27207	35823	40225	44835	104667	97313	90011	115157	118325	120727	193177	176141	185886	192826	146335	211633
DAG 34:1	2186554	813095	200172	224191	279292	410815	784614	352662	233495	326947	436245	411858	331110	364696	368529	327499	306835	343924	416679	434656	527890	460752	499345	551344
DAG 34:2	8700186	3954357	955855	1181829	1205369	1938329	3172235	894016	917764	1428950	1919775	1673807	1958272	2280601	2265296	2055098	2059708	2140167	2409148	2458631	2856835	2672145	3021744	3105731
DAG 34:3	4253141	1581364	350412	462755	575438	836707	1617289	693173	368829	668855	840014	763936	1254964	1435944	1383424	1379214	1335904	1309316	1301902	1330681	1575815	1474064	1516940	1725220
DAG 34:4	234676	94021	22635	29954	32831	62972	93122	54097	39351	39502	64823	59359	107949	89733	101483	80170	79897	88529	99547	101935	97878	117158	124523	124133
DAG 34:5	4763	16437	9182.6	6148	5013	13552	22597	8076	13337.5	10432	12245	13337.5	10912	19644	6794	14796	10597	19948	12628	15131	9289	7573	11459	20381
DAG 34:6	48401	27476	15872	12445	13541	22725	41533	23200	9960	12409	9560	8280	25321	20220	12276	26500	15183	39770	18888	43246	30640	35995	22156	24536
DAG 36:0	165619	87228	43672	26727	26231	40092	59656	24778	35038	27959	26051	35506	90265	72438	73755	92879	74841	90856	163824	164006	166191	167404	167424	200586
DAG 36:1	751746	259095	56762	60761	69163	127917	235387	132252	94005	81968	82248	97187	73423	86282	95504	69093	95326	64215	84897	120976	123608	130690	123678	121479
DAG 36:2	3733373	1312372	297248	346306	469833	646693	1363670	672745	401995	529432	409887	508316	546962	616542	616636	572251	591533	659936	640572	766818	779235	743347	868715	848818
DAG 36:3	8798470	3213776	716402	964609	1022405	1704740	3360503	1501161	914864	1251688	1207556	1334007	1420509	1475622	1492072	1388022	1382978	1554704	1522072	1798228	1929160	1822522	2114934	2113725
DAG 36:4	2566802	788344	144348	214185	283318	458231	960477	405085	250618	368391	322963	310122	590325	541320	561014	504546	457904	573105	530583	579355	616900	540441	588993	660682
DAG 36:5	8147401	2607077	462136	683311	914705	1576459	3325653	1433920	960788	1273493	881154	1175491	2331075	2223511	2165574	2169684	2112268	2410743	2167471	2367533	2538752	2583221	2657064	2963975
DAG 40:1	81229	60452	41235	32210	20272	21810	24822	37146	72725	43757	31296	35564	86464	100700	88811	116639	115272	85322	143913	133466	111378	134646	164801	149911
DAG 40:2	1307831	1063735	412034	423655	336721	336703	493628	481704	938244	431370	364233	430668	1357811	1313695	1466423	1399072	1597952	1449335	1692490	1600781	1658659	1697525	1504764	1415078
DAG 40:3	783335	703438	226344	194320	182802	209664	262326	232796	530326	187117	197289	239013	750686	792666	781633	877781	894307	797117	862453	847917	825553	906273	828456	793984
DGDG 34:0	1671223	1670693	1027416	1109144	863407	837244	877930	964968	366392	825650	788708	964074	1751299	1760150	1639662	1762560	1952156	1471393	2020528	2109695	2336102	2299032	2093125	2410219
DGDG 34:1	192801	232057	129958	164633	102336	119625	126830	121755	51519	92612	102438	103847	177129	197000	178919	179999	216501	189974	205583	211125	221979	235951	229325	219613
DGDG 34:2	32778	5751	4755	14950	14491	17485	10626	19260	2920	15700	45781	24071	15876	17111	12656	24631	24557	25841	35567	31090	23416	33415	39180	26289
DGDG 34:3	29106	28833	9691	9834	14375	19399	7240	14873	5594	10362	46458	19775	190509	203731	207359	192400	212451	200214	263964	244696	221708	263203	295738	276487
DGDG 34:4	4483	15193	5541	4659	7435.6	7302	7446	11291	4047	10872	15197	15895	36450	32132	43022	44628	50200	42035	46089	30805	36705	35963	38962	30115
DGDG 34:5	17095	34066	8077	8738	5634	5125	4062	9407	6008	6205	14625	2318	39056	42772	43588	42502	31510	2796	37757	40812	37705	41062	51343	37279
DGDG 34:6	22980	35872	5736	15134	4706	10461	14129	9902	15003	12968	13500	4084	83548	90480	83982	72049	63057	85410	79042	63572	58292	83996	72776	60695
DGDG 34:7	28709	23583	13083	7798	9333	15292	14167	15783	16590	13125	13333	17734	46292	6932	30000	35500	33812	26446	47500	32041	43125	23112	38292	33750
DGDG 36:0	3688157	3673891	1869347	2108367	1737342	1692016	1482577	1984633	1000682	1675111	1595625	1832574	3642612	3446255	3458205	3906748	4058940	3604028	4975751	4781778	5912375	5475500	4974674	5787451
DGDG 36:1	674835	633060	365418	382224	319265	317903	316125	322484	148958	313969	302120	322431	640667	672083	609827	722163	724829	704167	899792	887963	938375	989250	849482	1003509
DGDG 36:2	40262	48823	19991	21540	13974	22793	16138	22900	17750	21784	27263	23389	28582	29023	36306	39588	46545	29665	55836	49378	38819	56775	24169	57483
DGDG 36:3	43511	24379	22987	18395	13871	20051	6882	18081	6850	22982	73194	23202	40995	41846	27706	36375	33209	39606	58659	56793	54150	64005	50444	68146
DGDG 36:4	159093	115230	65350	68253	86570	101665	40615	67823	45212	88074	298347	152054	104700	154218	148640	125242	153787	124559	181671	185167	144248	167074	187975	191934
DGDG 36:5	116799	94129	37313	42253	50149	48237	42368	53741	33896	57675	219287	129321	189394	156284	147930	108409	152112	141919	249114	204630	186722	243844	187551	238793
DGDG 36:6	77163	61178	31878	46118	32239	50432	49869	46333	33303	58282	111127	55263	2551333	2743542	2858250	2568083	2537464	2517708	2665750	2327542	1884042	2425763	2650507	2630042
DGDG 36:7	44894	53125	43292	37500	10097	19310	2331	26083	12750	17176	22375	27042	59042	49750	45377	49212	53738	55462	48331	68185	72871	70167	68138	75823
DGDG 36:8	6317	8674	5045	4188	9292	2370	5873	6292	5292	2496	4606	4911.8	6917	8884	7553	11302	4946	5833	12917	12952	8658	10125	4257	10309
DGDG 38:0	30879	27806	19767	16708	8500	13125	14990	2934	5833	20708	12250	13917	34917	40303	33669	19938	37326	29458	38292	39325	42500	43840	39019	57769
DGDG 38:1	3500	6801	2917	8458	6125	4333	2893	3667	4625	8792	5612	8083	11000	12792	12833	2258	9958	12042	11083	2231	9708	10505	11417	7341
DGDG 38:3	18622	10574.4	9458	5084	10142	9566	2927	6793	7849.4	7347	10222	11958	8264	5759	3386	5522	6528	3112	11671	9569	16374	19487	16623	10614
DGDG 38:4	3957	18033	14875	12035	14208	7589	10083	14564	7625	6042	18688	13812	13683	24049	19721	21474	15248	21544	26120	40242	29523	38558	24604	28990
DGDG 38:5	20928	26042	15130.2	10807	3862	14012	11501	7980	6658	10104	6602	15575	31034	38008	45037	32743	34612	51831	49043	61325	43916	60236	51776	75060
DGDG 38:6	242941	199731	137008	165967	114284	168019	139478	133754	66441	136316	153767	153842	404750	423750	409083	387336	409159	367375	512965	463661	498446	510167	502125	536417
DGDG 38:7	37813	18668	15375	22708	9936	12274	17761	5425	10875	15123	13292	17083	33625	46070	34125	33587	44738	39997	4066	50320	49763	47351	63201	60208
MGDG 34:0	5803625	5660833	2978250	3256172	2538500	2791450	2430500	2986958	1745208	2753470	2478542	3017813	5618083	5379178	5080740	5764917	6285208	5417500	7361000	7438833	8345417	8424458	7759375	9163115
MGDG 34:1	37087	50792	18718	19375	24417	21079	24609	21458	12292	23796	22921	12226	35625	29794	36376	32882	51009	35698	55448	46626	47735	60687	48043	74397
MGDG 34:2	15525	9476	11542	9183	11278	8456	5208	8161	4000	12178	14189	11606	12295	10858	17460	10888	15757	16829	14734	16822	24629	28879	25405	30680
MGDG 34:3	29061	20375	7333	14708	12625	25417	2256	14167	4083	11975	69616	28653	50612	66023	51514	64136	56701	67093	145746	98322	81345	143167	113444	123074
MGDG 34:4	20746	14470	9000	11458	15500	12966	13511	14917	32812.2	16917	72874	45842	82933	81214	84362	68439	81461	90253	72221	84122	64689	72232	71957	81981
MGDG 36:0	4193198	4031944	1823303	2007863	1576326	1637779	1661926	1820042	1018492	1648533	1560908	2078454	3723000	3741375	3619736	3971538	4222724	3622458	5143223	5088801	6120000	5769125	5608290	6266739
MGDG 36:1	73983	71674	39807	32487	26829	31036	35000	39167	17190	30643	23135	30695	67005	59772	63437	66889	75757	63744	104720	85820	123487	105050	117066	123952
MGDG 36:2	37393	12207	13802	10264	8998	6953	11417	8423	2516	15281	17281	16604	7222	7108	12508	11191	16587	13517	21330	14049	33196	24714	19120	18896
MGDG 36:3	82259	103097	39111	47486	39189	35076	20278	26961	14616	49061	81548	52603	25510	23217	22248	2539	21309	19775	26184	40246	15080	19563	25189	22232
MGDG 36:4	379110	230714	117768	172654	107535	192072	85029	135030	61892	156187	471320	280407	142890	181356	165639	141388	177555	176690	235766	196198	199954	179474	220939	268519
MGDG 36:5	281247	151110	73625	68108	76042	145795	90751	82250	39780	124193	439368	205277	294006	273579	286800	282223	324742	285038	314728	344721	366021	412609	413162	440040
MGDG 36:6	106403	41378	9890	15667	22708	34109	33667	23662	15623	39042	103578	66375	4016417	4336958	4231500	4153625	4180625	3866375	3380958	3172833	2939041	3553000	3868583	4083292
MGDG 36:7	24167	23833	14917	18542	11500	16292	10292	17292	7583	13958	9875	16333	32000	33248	33167	21042	21958	28208	42042	24000	43583	43708	38708	31167
MGDG 38:4	16666	9500	8375	7167	11667	11250	7721.8	8042	4000	9667	11582	5318	17683	16548	13499	11250	15771	11842	20898	20762	15713	18722	10447	25781
MGDG 38:5	9469	5727	6982	2881	10625	6208	5750	8839	8839	8839	11928	8839	32667	38768	36755	42138	49979	35753	40757	40696	35205	44132	57384	43268
MGDG 38:6	9272	2174	6286	4839	4138	11007	6626	9599	4409	7975	4136	7167	100588	95000	92177	83333	69769	86730	87917	75384	71167	108667	103809	102103
MGDG 38:7	5792	15417	8000	14958	4333	11000	6375	12625	9458	11375	8750	10917	16208	18375	16289	18722	22667	20133	18687	29964	30454	25434	13257	17958
PA 32:0	13898	3118	3046	5575.25	2239	5575.25	9483	7264	3241	5423	2799	15374	13660.75	7946	15869	13660.75	18807	12021	28108	23321	55609	39111	22069	35179
PA 32:1	42455	50959	26833	37879	21667	35079	16200	4271	21475	17804	63286	36418	52909	60568	58467	71839	67164	62209	207057	119751	152520	185898	162515	186596
PA 34:2	680516	888105	325039	455364	316357	350705	179423	293706	354200	299961	373022	318007	3704911	3685506	3313752	3805150	3920491	3872651	7385365	5689993	7078771	6867092	5986784	6937207
PA 34:3	324333	394537	203375	193282	177875	153208	102074	141750	148399	139882	232005	177853	2388328	2682505	2065231	2483901	2435149	2608330	3704058	2531708	3314300	3508780	2976342	3354631
PA 34:4	39829	39890	28191	24413	33092	26092	10667	18458	13250	22125	22792	17750	167013	175778	157027	153454	197315	148604	233936	178395	198333	195004	204716	270783
PA 36:2	171681	250401	169620	200604	97197	108799	74370	101506	91001	66948	95588	115313	276059	300927	262560	345873	317404	316891	702475	486445	718707	664066	516181	654156
PA 36:3	682226	822366	550372	544807	427145	393389	187727	313196	240774	298749	353530	319612	1100762	1384703	1154776	1397705	1310645	1173968	2505418	1819616	2350271	2087016	2157341	2422237
PA 36:4	944139	1421526	827598	900734	588432	597000	302601	480582	445813	452410	521503	531692	4136953	4583761	4009578	4161895	4561140	4297802	7156320	5408290	6933941	6341516	5869827	6501560
PA 36:5	502133	551655	346005	334264	225503	246446	132797	182890	175096	231886	210482	236613	4448338	4417818	3897343	4410841	4901279	4608306	5139145	3980908	4295301	4952377	4600819	4671556
PA 36:6	91583	89250	47625	52542	44250	53167	19500	34083	36792	36042	44000	41375	1207958	1491875	1263046	1344875	1357292	1590417	1108625	851458	993375	1021125	1020125	1169417
PA 38:2	5400	12572	24434	28872	20905	15372	14302	18422	23550	23018	27714	3210	5829	45071	27314	29933	34362	34532	168653	94135	141705	93869	108168	88893
PA 38:3	159341	151371	84217	108808	72611	63922	47707	65441	82983	65369	55182	57705	303138	330415	307202	360553	356237	347466	1011003	734372	916117	1025243	792577	896808
PA 38:4	107828	107912	52000	7109	49399	35958	28548	49958	48806	33375	26000	31740	337976	423728	316132	403005	448512	372109	960306	639769	773770	841002	791295	20428
PC 32:0	489548	771250	384072	374195	347862	547042	170476	267770	98723	316500	681120	454614	21258	25936	30683	22859	29836	33657	96938	102997	94516	107808	127053	110718
PC 32:1	2008921	1921583	1190333	1384458	1213167	1596978	11533	1078833	442033	1094708	3143292	2050042	106125	101406	126500	107609	138812	166429	454417	466625	368127	3929	551491	445392
PC 32:2	704667	770583	530917	431625	444372	563026	161896	330833	151750	333614	805833	716042	50676	8963	78625	78509	4498	96792	228792	250188	216000	260561	253700	224708
PC 34:2	259679	4889	12726292	13455375	11714625	14840333	5533125	174265	5855333	10282708	21155792	16112333	2042042	2476667	2627875	2632167	2574583	3688583	7667333	8742750	6783750	8539167	9659125	7181733
PC 34:3	8544333	7604292	5207042	4568292	3940708	5306208	1853625	3890000	2518875	3729250	7964792	5904750	1373042	1811000	1631875	1997833	1691042	2326417	3949083	5079375	3686333	4410500	5003667	4223125
PC 34:4	1200000	1151208	706250	783160	710458	873033	271458	588542	354292	468223	1178375	810875	142000	181125	179353	167708	213439	236500	390500	475625	347708	397625	481211	361833
PC 34:5	281774	379000	292557	294270	238375	20492	87251	199208	95958	165696	203667	178222	43162	55875	51965	46660	38774	68458	78217	74335	74042	77729	100375	82339
PC 34:6	79418	75708	2325	50625	39513	46250	17720	40997	30930	7427	50855	11239	20653	23542	7930	7827	3833	25042	3502	35542	5721	17958	36958	29046
PC 36:3	21433958	109165	13226719	82039	13670958	17299167	5317801	157685	5949057	11636042	20816500	14644058	6611	1274458	28553	1573733	1460877	12819	4501751	82925	4560985	5216712	5819551	4777859
PC 36:4	23333667	199293	16916500	18645833	15253375	19346083	6417458	13622000	7206333	12813583	24110375	18773042	2805792	3596333	3476625	3712583	3699333	5322458	9239917	11048417	8229292	9807750	11393625	9463833
PC 36:6	1802784	1388208	652228	752625	720042	1364250	346417	693750	468040	897208	1380083	981458	868543	1148958	1166725	1210932	1225083	1652192	1401667	1879864	1218500	1565792	1795500	1520477
PC 38:4	1797042	1767125	822375	1006167	902000	1037500	419292	761625	438000	698167	1574917	1144667	176917	218583	255375	330583	204784	345583	1010500	1078667	840667	967250	1154792	902667
PC 38:5	560125	478375	328042	353000	337333	426208	120116	313167	179208	323496	636083	453125	119436	165687	145958	154667	145208	222458	368167	496875	338500	470708	461583	324542
PE 32:0	58364	17144	3206	23596	11620	9691	36781	9437	8129	12996	15117	16492	2713	4726	4958	2455	3594.6	3121	3714	4531	4999.25	4999.25	6596	5156
PE 32:1	252427	175657	116197	103026	108638	157318	227171	97516	45500	102576	253802	172502	21072	16013	26788	16674	35091	29022	41863	52560	35753	64313	66670	55009
PE 32:2	104699	84314	56708	70422	53909	54026	41071	48546	49217	44918	161463	80992	17307	33511	28540	35777	33909	25857	62428	69483	51824	87250	102488	58864
PE 34:2	4119947	3788482	1774721	2002187	2008614	2355532	1045628	1805438	991098	1716200	3571130	2633423	1702843	2155230	2388976	2517806	2009026	2356547	3147574	4450524	2808911	4286781	5191182	3852712
PE 34:3	1660687	1359113	609112	757742	663018	893536	384626	695808	441145	662275	1589890	1057186	736124	1083678	1025782	1130816	980667	1189192	1110891	1523362	1069167	1460223	1686049	1466333
PE 34:4	167332	131079	76805	94526	91907	109152	28030	66847	40833	67563	125100	105789	26667	43042	34663	45182	39955	49750	50377	74167	61692	59113	71419	80077
PE 36:2	869872	842078	446228	447328	381548	409783	163351	310150	212295	314882	630066	417113	133075	175187	214965	180581	208424	227309	334734	474812	298145	384768	433649	390888
PE 36:3	2618701	2651244	1307188	1549320	1173391	1361036	548891	1015072	663547	923491	1730998	1442712	374875	566524	533552	603573	497746	651194	709131	1004057	787186	929417	1031713	925822
PE 36:4	5022352	5079808	2507478	2851173	2311812	2628440	936624	2116568	1119127	1930520	3223251	2660168	1021122	1260639	1227470	1293254	1264018	1453053	1867063	2523813	1916913	2471188	2931764	2287727
PE 36:5	2039359	1785392	967772	1108545	969769	1075526	464282	871498	408676	832015	1584372	1204535	853141	1056377	1041084	1239233	1036951	1171165	1149117	1355373	1102559	1339176	1529783	1283692
PE 36:6	238542	178375	111083	110526	127083	147792	43667	119958	60250	104333	195933	141542	169292	243083	254042	281417	239208	293750	180917	253583	166733	209750	284986	197542
PE 38:2	67491	57849	28432	19948	13717	26941	10356	31241	14427	24377	38567	32281	27008	28667	45040	35020	46818	50202	77453	78911	50998	79077	99316	61061
PE 38:3	444371	391377	167026	193621	156439	197308	88340	165251	85476	118076	268386	201406	122516	191486	177383	200760	180571	219674	398888	443292	343436	404788	500280	472864
PE 38:4	217799	194858	97791	110224	88644	119572	39508	83074	46249	80529	193426	152102	143497	167375	171277	153861	149047	165786	301489	337977	256437	313802	355022	325123
PE 38:5	62288	64653	23614	21099	26725	41338	11958	23274	2046	24270	32531	40186	27891	62807	53296	61882	51501	56065	78374	97906	41405	77841	103752	87357
PE 38:6	10422	22953	6698	26783	19612	15184	9322	2275	8792	16284	19835	15150	12333	3044	22000	2946	16038	22940	4139	5073	20140	26900	19797	15085
PE 40:2	17867	9540	12583	11693	9208	9267	8301	14750	6042	5708	22200	8091	65613	75225	59539	76364	83186	79302	146401	171809	118122	160744	196782	167833
PE 42:2	29286	20900	9667	13795	6718	12693	10454	10802	13500	13500	24367	19870	75070	79434	87097	73387	89339	92583	148041	195695	117253	136797	189520	152123
PG 32:0	275015	238463	122933	140556	86828	128420	95134	79170	34250	78078	253336	174709	157517	154674	184619	149833	149392	140285	309160	386702	247000	339842	383124	334453
PG 32:1	63252	29855	19458	17625	18292	21953	76583	21000	12000	21930	36333	21042	23648	23304	29116	28715	23607	28637	42605	47817	27820	45820	47684	48393
PG 34:0	26279	19125	10891	6989	15594.6	14689	10734	2627	5896	8897	10565	2557	28926	22608	30698	28997	26179	10708	5776	27526	4138	25027	4346	27329
PG 34:1	115317	149976	81562	81287	65140	81602	20464	36698	27728	57820	154265	84949	59983	94245	45797	73132	74912	63616	94913	111259	100853	94516	77643	99192
PG 34:2	468771	641152	354761	395553	279993	306832	97655	203801	100233	249085	501897	302394	567671	581615	673844	560817	599972	575784	537499	588402	491085	610408	774176	667282
PG 34:3	184798	125167	80958	86000	80875	88833	48042	64375	32292	75292	154625	109125	860650	1022811	1049542	1120042	1153583	1156311	961041	1005336	711681	987542	1131985	1036601
PG 34:4	5292	6042	4292	5312.75	5312.75	5625	4361	3750	4361	4361	6000	3333	35042	47031	50536	59750	58333	45055	17583	15836	10958	15833	24306	22667
PG 36:2	53936	52542	29077	23103	20695	18291	6275	15154	12623	19875	26796	30901	31008	26863	30367	31540	37673	39465	34801	37080	24265	45459	54280	29535
PG 36:3	37576	51850	17352	22072	18525	16432	10342	18503	9614	7712	27879	23086	49128	47117	41336	44492	33942	42649	19276	42784	25213	27818	41402	33689
PG 36:4	49471	53180	21208	16333	15583	26000	13844	24958	9542	24368	24531	21454	35388	35411	47392	30614	42263	51777	38089	50298	39884	50352	64151	38232
PG 36:5	21983	28120	15625	21458	15000	22375	7708	5042	6875	9292	18875	13500	39522	38638	53677	47292	43446	48995	30237	41732	35000	33565	44261	31108
PI 34:2	5081039	6623489	4149386	4849768	3701484	3905077	1429969	2813144	1839404	3233103	5396693	4151371	3324901	3395534	3158186	3185368	3112904	3264867	3900183	4065799	3272217	3851489	4239827	4301215
PI 34:3	1662075	2066000	1309759	1535259	1257542	1385609	506891	1019417	585667	1003458	1980235	1471917	2166292	2117208	1911250	1933000	2068958	2151618	1951792	1863575	1557250	2086432	2274966	2272023
PS 34:2	289503	155688	20136	210084	153701	185775	17695	106222.6667	106222.6667	130104	106222.6667	170869	148266	172210	122907	173915	170163	157639	110753	194805	194836	230536	311529	252028
PS 34:3	121580	163208	74417	85875	63083	88830	34667	48833	28833	62625	108458	88917	124750	133833	123208	157958	112625	133125	118083	157667	109306	141792	176125	153289
PS 40:2	72491	95619	46255	54935	30961	28196	10841	30784	30948	36289	44314	31063	79312	81758	73508	75319	48284	61503	150360	177563	163630	193359	180471	192230
PS 40:3	93728	112912	62091	77583	47359	42428	29449	38700	25855	34957	48499	42071	62604	95051	73504	111243	99825	131229	178462	155731	142453	173056	207365	150850
SQDG 36:6	4792	3875	4458.5	4500	4458.5	4667	4167	4000	4333.6	5292	4542	3667	17292	19875	20625	20042	20500	21250	16167	8875	9750	9625	10875	10667
TAG 46:2	38808	35927	14682	16409	20343	15886	12738	16718	14446	13362	10775	12681	23993	24247	13718	22243	22916	24064	23196	19733	41385	22920	32843	24209
TAG 50:3	469864	517926	231882	248597	176028	207452	202748	262805	214488	206357	213743	213614	335847	315276	327921	356365	351834	315751	293660	336575	352588	345739	354617	396136
TAG 50:8	15052	8730	6892	9150	7054	10513	8357	14166	9039	9284	7057	6970	9832	10474	12333	16678	27778	22447	13365	12976	15531	11878	16292	14362
TAG 50:9	73755	66283	39847	38454	28075	33079	28224	34026	40809	40484	28083	38545	55572	69703	60007	89280	55160	92757	18451	69981	58668	65530	51339	67112
TAG 52:0	9805.5	9805.5	6344	9805.5	13267	9805.5	16051	7051	3786	10962	9462.5	9462.5	23239	15758	124203	51185	51185	41540	12952	18816	11170	51999	11959	32535
TAG 52:1	677856	790240	544663	432560	393312	417883	439936	546496	546059	501604	361418	442401	596884	693168	712440	712290	785400	752390	784347	810590	735913	683264	709975	674102
TAG 52:2	5908261	7146152	3636821	3887649	3130833	3305175	3562625	3898663	4048635	3613890	3140429	3901863	6207670	5878079	6287999	6289979	6694698	6591378	6192240	6054903	6360208	6128300	5954016	6134049
TAG 52:3	8784321	10205111	5530959	5121381	4262345	4111329	4973561	5113805	5378752	4763486	4057868	5764894	8179256	7827233	7938455	7631265	8200349	7770838	7802628	8280704	8763594	7870827	8142443	7994133
TAG 52:4	35055324	21608595	20164322	19485980	15570581	15561472	8613935	10036316	18656254	16957975	16652108	11051219	12942619	28061127	27600589	26908745	29560421	28030426	27091184	26860796	14217856	27296450	13637016	28971597
TAG 52:5	23457511	25375201	11422116	11441008	9263181	8816131	10608664	11066453	10188778	9988136	10563496	11645320	16322877	16396137	17355126	17674662	17769954	17713355	17177793	17293094	18198338	17976738	18238290	18606739
TAG 52:6	12102817	13054184	5636865	5723512	4204406	4496060	4615024	5367004	4754208	4491317	5114131	5615432	8704123	8798436	9350212	9632153	10079450	9686966	8686129	9592361	9784109	10230007	10591982	9764793
TAG 54:2	4430622	5122959	3379019	3430057	2777979	2454926	2989031	3672612	3522772	3006943	2407527	3110018	6315958	5784737	5827223	6057314	6243132	6355292	6644593	6772495	7287286	6263608	6844397	6708112
TAG 54:3	21282155	24763279	14236280	14933231	11619859	12155452	12674699	15622915	16308332	13280345	10954606	14747819	26531256	25603713	26256894	26983936	28178552	27237284	28020581	26991409	28450497	28730957	26881548	27907321
TAG 54:4	33325947	38207508	20001097	21088982	16467176	16459772	18119099	20669687	21907148	19186304	16346327	20556330	35022739	34884769	34318482	35729483	37833006	34336585	37087469	36373645	37432930	37976470	38483111	37685632
TAG 54:5	45058521	54773109	26912853	27057560	20850757	20508652	23647950	25443996	26113978	22219871	22653559	26952297	39789473	41599256	41669370	42682041	43664210	43146033	46367467	43193429	45616617	46285893	44613560	45519504
TAG 54:6	30975757	33953710	16464390	16973042	12270345	12213121	14546383	15402694	15483018	14387117	14616692	17103342	25399272	26440528	26943332	26928943	28489037	26791104	29232362	28070328	30394606	28843956	29780015	31497201
TAG 54:7	28894511	32389433	12548179	13981540	10408326	10784125	11564977	12302840	13155279	10790888	12908692	14044627	23455422	23879307	23151343	24396564	25174949	24083334	26735344	26981546	28404952	28609304	27413261	28591690
TAG 54:8	11562769	13047809	4808963	4930106	3453003	3586431	3769624	4541996	4285108	3865752	4824906	4995989	9042376	9453044	9368148	9929105	10578833	9489099	10879576	11355446	11134586	11318106	10882303	11734885
TAG 54:9	3313010	3588554	1348871	1276304	1068278	996817	1151638	1195152	959584	1014025	1378889	1481704	2713000	2744584	2529910	2763532	2995401	2757114	3039079	3149709	2971216	3498979	3208063	3185673
TAG 56:12	360925	301298	164428	184241	159668	170268	244964	187139	114980	172938	144071	196198	193635	204600	193537	206509	213597	171205	180573	184893	184644	202246	160667	201123
TAG 56:7	21272590	24259903	12010711	11535479	8946059	9066590	9587732	10437489	12473805	10401165	9775249	11905334	23081235	23531193	23890244	26368130	24961090	22375688	25919034	26449654	27617264	26988305	25936831	26047314
TAG 56:8	1291792	1475501	642663	619279	503431	426124	536771	587090	615871	535942	538342	614827	1283196	1358956	1263846	1381701	1365852	1326031	1358586	1523990	1447748	1531419	1507841	1487644
TAG 56:9	598454	681363	330229	273581	288061	304897	337726	289389	274681	263622	229820	288658	448835	456766	474225	472980	492962	448174	521207	489439	521538	470355	495724	509480
TAG 58:11	1171249	1287440	824110	882749	631492	615293	785735	697468	456865	302208	656844	736511	295072	596013	594455	309818	580941	610337	254260	480216	535331	482569	580259	547114
TAG 58:12	2795655	2998133	1675434	1361345	1454454	1768513	2099949	1712777	1037557	1487135	1258858	1612153	1358212	1568850	1221788	1533489	1475405	1335455	1113791	1246858	1219851	1165163	1407902	1290351
